# Supplementary material for: Insight On Colorectal Carcinoma Infiltration by Studying Perilesional Extracellular Matrix
Source: Sci Rep. 2016 Mar 4;6:22522. doi: 10.1038/srep22522 (PMC4778019; doi:10.1038/srep22522)
Supplement: Supplementary Material 2 [file srep22522-s2.xls]

## Sheet: 2.1 proteinGroups
Protein IDs	Protein names	Gene names	Mol. weight [kDa]	Intensity exp1/Pz1_H	Intensity exp2/Pz1_P	Intensity exp3/Pz1_T	Intensity exp4/Pz2_H	Intensity exp5/Pz2_P	Intensity exp6/Pz2_T	Intensity exp7/Pz3_H	Intensity exp8/Pz3_P	Intensity exp9/Pz3_T	Intensity exp10/Pz4_H	Intensity exp11/Pz4_P	Intensity exp12/Pz4_T	Intensity exp13/Pz5_H	Intensity exp14/Pz5_P	Intensity exp15/Pz5_T	LFQ intensity exp1/Pz1_H	LFQ intensity exp2/Pz1_P	LFQ intensity exp3/Pz1_T	LFQ intensity exp4/Pz2_H	LFQ intensity exp5/Pz2_P	LFQ intensity exp6/Pz2_T	LFQ intensity exp7/Pz3_H	LFQ intensity exp8/Pz3_P	LFQ intensity exp9/Pz3_T	LFQ intensity exp10/Pz4_H	LFQ intensity exp11/Pz4_P	LFQ intensity exp12/Pz4_T	LFQ intensity exp13/Pz5_H	LFQ intensity exp14/Pz5_P	LFQ intensity exp15/Pz5_T
A3KN83;A3KN83-2;A3KN83-3;A3KN83-4	Protein strawberry notch homolog 1	SBNO1	154.31	10699000	27846000	23259000	26351000	15507000	3890200	21828000	84696000	11354000	37847000	110570000	58227000	74983000	57160000	20319000	0	0	0	0	0	0	0	45676000	0	0	0	0	0	0	0
A4D2Q0;E9PHI4;O94901;O94901-8;H0Y742;O94901-5;O94901-6;H0Y6N5;E7EP45;H7C2K3	SUN domain-containing protein 1	UNC84A;SUN1	108.45	716970	1328100	2750300	14682000	7755600	14208000	11527000	25172000	3538900	43426000	67995000	1514200	5167200	2901700	3609700	1701000	1517500	1385700	20824000	17401000	6155300	4534400	5395000	4727300	33342000	55410000	0	2714200	1729100	1986300
A6NC48;Q10588;H0Y984;H0Y8G4;H0Y9Q9	ADP-ribosyl cyclase 2	BST1	37.482	2484200	9115400	24316000	6035500	9018800	7152900	8550000	45178000	12114000	16417000	16152000	20652000	5077000	27248000	17708000	2651500	9331700	15781000	4588700	19206000	4374300	0	28184000	11965000	13511000	10313000	53964000	5168300	19287000	14137000
A6NE09;P08865;C9J9K3;C9JQR9	40S ribosomal protein SA	RPSAP58;RPSA	32.909	314280	2301700	1715000	478610	0	14490000	16417000	2065300	1916200	4154500	1917600	1004700	10666000	12005000	24017000	0	4345500	0	0	0	11116000	0	0	0	4836400	4118700	0	10839000	5159200	15204000
A6NEM2;P51610;P51610-2;H7C1C4;P51610-3	Host cell factor 1;HCF N-terminal chain 1;HCF N-terminal chain 2;HCF N-terminal chain 3;HCF N-terminal chain 4;HCF N-terminal chain 5;HCF N-terminal chain 6;HCF C-terminal chain 1;HCF C-terminal chain 2;HCF C-terminal chain 3;HCF C-terminal chain 4;HCF C-terminal chain 5;HCF C-terminal chain 6	HCFC1	213.47	948060	1792700	0	0	0	15781000	0	483610	1272200	4229100	530790	0	1016400	9340500	2524500	0	0	0	0	0	5603600	0	0	0	4644400	0	0	0	7757000	7527400
A6NHL2;A6NHL2-2	Tubulin alpha chain-like 3	TUBAL3	49.908	4248600	3843900	12072000	0	0	0	0	0	7688500	0	0	0	0	0	0	0	0	11838000	0	0	0	0	0	0	0	0	0	0	0	0
A6NHQ2	rRNA/tRNA 2-O-methyltransferase fibrillarin-like protein 1	FBLL1	34.675	0	0	4976200	4376600	1900900	5686100	6674600	5045000	2716000	8031000	10701000	190010	16762000	38083000	14698000	0	0	0	0	0	0	0	2743100	0	0	0	0	0	0	0
A6NMH8;E9PIF1;P60033;H0YDJ9;H0YDL9;E9PRJ8;E9PJK1;H0YEE2;E9PM31	CD81 antigen	CD81	29.806	0	0	36130000	0	849440	2447800	0	4956000	606400	0	0	0	0	0	0	0	0	34499000	0	0	0	0	0	0	0	0	0	0	0	0
A6NMN0;P46020;P46020-2;A6NIT2;P46020-3	Phosphorylase b kinase regulatory subunit alpha, skeletal muscle isoform	PHKA1	139.05	8535600	15566000	6003800	17296000	5502100	5110200	6851200	10073000	1967600	8848600	1627900	0	0	4072400	7130500	0	18566000	0	0	0	0	0	0	0	0	0	0	0	0	0
A7MAP1;A7MAP0;Q9ULV4;B4E3S0;F8VVB7;F8VTT6;F8VRE9;F8VSA4;F8VUX3;F8W1H8;F8VV53	Coronin-1C	CORO1C	58.947	0	2514300	989970	2388300	333830	0	19121000	7334700	745970	3953500	4357800	159830	5592500	13094000	8127900	0	0	0	0	0	0	0	0	0	0	0	0	5311800	8950600	5101800
A8K7I4;Q14CN2;A8MQC9	Calcium-activated chloride channel regulator 1	CLCA1	100.22	176720000	111960000	0	4259100	22297000	20836000	287520000	34833000	13640000	12690000	58565000	208240000	99435000	121150000	138590000	300120000	145310000	0	3136300	33374000	25935000	21761000	14423000	11982000	8715300	23972000	556650000	131880000	31722000	122590000
A8MV58;Q16643;Q16643-2;D6R9W4;D6RFI1;D6R9Q9;F8W9Z3;D6RCR4	Drebrin	DBN1	76.299	2794300	2889800	1236300	0	144300	35677000	1432800	2606800	12651000	0	3659900	0	1283200	23973000	50665000	6487300	0	0	0	0	58187000	0	4074500	5854500	0	2932300	0	0	6750700	23956000
A8MXP9;P43243;D6REM6;D6R991;P43243-2;B3KM87;H0Y8T4;D6RIA2;D6RE02;D6RBI2;D6R8Z5;D6REK4;D6RCM3;D6RBS2;D6RAY2;D6RAM9;D6R9F3;D6RB45	Matrin-3	MATR3	99.966	4203500	7338000	2280800	1693700	1034700	11134000	3383700	0	2187700	8801700	1179100	0	7445200	16962000	10090000	6418900	7608400	2308900	3625800	0	17887000	0	0	2865300	3671800	1561500	0	7411900	6397600	3627900
B0I1T2;B0I1T2-4;B0I1T2-3;B0I1T2-2;F8WEW9	Unconventional myosin-Ig;Minor histocompatibility antigen HA-2	MYO1G	116.44	5944400	24986000	12890000	43643000	34751000	11952000	75262000	173900000	11422000	101410000	78185000	3833600	48554000	110320000	47224000	0	0	23978000	0	30023000	0	0	118380000	0	62930000	33543000	44640000	40579000	42326000	54614000
B0UZ83;P0C0L4;P0C0L4-2;P0C0L5;F5GXS0;F5H2J9	Complement C4-A;Complement C4 beta chain;Complement C4-A alpha chain;C4a anaphylatoxin;C4b-A;C4d-A;Complement C4 gamma chain;Complement C4-B;Complement C4 beta chain;Complement C4-B alpha chain;C4a anaphylatoxin;C4b-B;C4d-B;Complement C4 gamma chain	C4A;C4B	192.87	15997000	25422000	45216000	37194000	42502000	21098000	272270000	241880000	45900000	134180000	74603000	30172000	46381000	63998000	85812000	46932000	59878000	91757000	53007000	86584000	24783000	91315000	89196000	46684000	63780000	63532000	62363000	44038000	39824000	49384000
B0YIW6;P48444;P48444-2	Coatomer subunit delta	ARCN1	61.626	2837200	6115400	1480000	502440	0	2012500	0	0	895810	3422200	982200	0	262700	703120	2295800	3557500	7836000	1098800	0	0	0	0	0	0	0	0	0	0	0	0
B1AHD1;P55769	NHP2-like protein 1	NHP2L1	14.627	7082800	8397800	1061300	0	0	532280	1164700	0	1125700	3631000	6878100	0	13777000	16073000	10522000	0	0	0	0	0	0	0	0	0	2698800	4367500	0	20245000	6570800	5417800
B1AK88;P47756-2;B1AK87;P47756;B1AK85;F6USW4;F6Q0E3	F-actin-capping protein subunit beta	CAPZB	33.781	44733000	60546000	66016000	40681000	15704000	26876000	120680000	133420000	63902000	150430000	69110000	3832600	90805000	180980000	181260000	61069000	82973000	56793000	34285000	25681000	21845000	44811000	78725000	52960000	116960000	58443000	13198000	103900000	115210000	123240000
B1AP13;P08174-2;Q14UF6;Q14UF4;P08174;E9PSH2;Q14UF5;H3BLV0	Complement decay-accelerating factor	CD55;DAF	49.338	1229700	7181900	9258600	7295200	4957300	7444600	4362300	7522300	2744600	9145100	4595800	12079000	2463300	4827100	4365200	0	8919400	8628700	0	0	0	0	0	0	0	0	0	0	0	0
B1AZV3;Q03518;F5H648	Antigen peptide transporter 1	TAP1	87.175	209050	0	2044000	2346800	2387300	1265400	0	464480	6136900	0	0	0	498960	550700	1250100	0	0	0	0	0	0	0	0	7053700	0	0	0	0	0	756470
B3KSH1;O00303;B4DEW9;H0YDT6;E9PQV8	Eukaryotic translation initiation factor 3 subunit F	EIF3F	39.146	2715900	2269400	1194900	892930	0	1750200	6927000	0	0	4183300	1833200	0	0	0	2200600	0	0	0	0	0	0	3464600	0	0	0	0	0	0	0	0
B4DEK7;P61006	Ras-related protein Rab-8A	RAB8A	23.564	0	0	629030	0	0	1412900	2400400	2671500	0	3158100	292030	0	0	0	128850	0	0	0	0	0	0	0	1455200	0	0	0	0	0	0	0
B4DGP8;P27824;B4E2T8;D6RGY2;H0Y9H1;D6RFL1;H0Y9Q7;D6RDP7;D6RB85;D6RAU8;D6RAQ8;O14967;D6RD16;D6RHJ3	Calnexin	CANX	71.502	10208000	7014200	105110000	24344000	26214000	89851000	64214000	236200000	48854000	16932000	18780000	15104000	33055000	75390000	164280000	26979000	7179200	124750000	18884000	47598000	101910000	12363000	72072000	78349000	6002100	12717000	23888000	35991000	46065000	142380000
B4DNJ6;Q9Y3F4;B0AZV0;H0YH33	Serine-threonine kinase receptor-associated protein	STRAP	39.777	0	0	500010	0	0	1712800	2104000	741000	1348100	2862800	973080	0	1051800	7422800	11905000	0	0	617730	0	0	850170	0	0	0	1312300	0	0	0	1309700	13395000
B4DR61;P61619;Q9H9S3;Q9H9S3-3;Q9H9S3-2;Q8TC24;F8W776;C9JJV4;A6NIF9;F2Z2C7;A6NK38;H7C069;C9JXC6;H7C1Q9	Protein transport protein Sec61 subunit alpha isoform 1;Protein transport protein Sec61 subunit alpha isoform 2	SEC61A1;SEC61A2	52.949	723140	0	2890500	1326600	1915400	2673700	0	20973000	7171900	0	550620	484470	0	0	0	0	0	0	0	0	0	0	11545000	0	0	0	0	0	0	0
B4DT31;E9PEB5;Q96AE4-2;Q96AE4;C9JSZ1	Far upstream element-binding protein 1	FUBP1	69.864	0	0	0	3817200	0	0	3592700	0	0	1340600	384720	0	1508100	2108300	9670100	0	0	0	0	0	0	0	0	0	1483500	0	0	0	1721500	5746500
B4DUT8;Q99439;B4DDF4;Q99439-2;H3BQH0;K7ES69;H3BVI6;H3BTZ5;H3BQR6	Calponin-2	CNN2	35.943	0	3608400	25912000	0	0	4645200	0	2262700	3318700	1061200	347840	2905500	158100	1400700	16158000	0	0	0	0	0	0	0	0	695570	321400	0	0	0	345050	15271000
B4DXJ1;P55735;P55735-2;A8MXL6;E7ERC8	Protein SEC13 homolog	SEC13	40.746	1943400	2404100	1820900	950320	0	414600	5438200	1583700	1488800	7080300	4279700	0	8842200	8687200	14970000	0	0	0	0	0	0	0	0	0	3629600	2820800	0	10697000	0	11713000
B5MCA4;P16422;C9JKY3	Epithelial cell adhesion molecule	EPCAM	37.893	931000	949070	44863000	0	741670	69262000	6180700	0	15987000	7883200	5436800	4494500	362000	0	779340	0	919180	49019000	0	0	86407000	1711100	0	4548500	3287700	1993600	4085800	0	0	0
B5MDF5;P62826;J3KQE5;F5H018;H0YFC6;B4DV51	GTP-binding nuclear protein Ran	RAN	26.224	18261000	22605000	19519000	12827000	1918000	44691000	84210000	13795000	39899000	126240000	105220000	8564600	15378000	12611000	17570000	29081000	18450000	16189000	17445000	4307500	46849000	58967000	6436200	43653000	89319000	70896000	7781700	14326000	5769000	8765900
B7Z4Q3;Q9Y383;Q9Y383-2;Q9Y383-3;C9JWT3;Q9NQ29-3;A8MYV2;B8ZZ10;B8ZZ09	Putative RNA-binding protein Luc7-like 2	LUC7L2	54.223	0	0	26090000	0	0	2288600	0	0	386660	0	0	0	1126500	2031000	3635800	0	0	25332000	0	0	3237600	0	0	0	0	0	0	1395700	0	1380900
B7Z6H3;O95302;B7Z230;B7Z1G9;C9J4P8	Peptidyl-prolyl cis-trans isomerase FKBP9;Peptidyl-prolyl cis-trans isomerase	FKBP9	69.154	1959000	629040	4925400	2122800	700200	0	0	0	0	0	0	0	0	0	0	0	0	4506800	0	0	0	0	0	0	0	0	0	0	0	0
B9A064;P0CG04	Immunoglobulin lambda-like polypeptide 5;Ig lambda-1 chain C regions	IGLL5;IGLC1	23.063	70675000	105640000	105080000	147580000	106350000	89624000	257770000	1189600000	127770000	121000000	69506000	45431000	164790000	233530000	43084000	76909000	91706000	85185000	162020000	306010000	90970000	127510000	710920000	164950000	67357000	54361000	95811000	100440000	101880000	20030000
C9IZQ1;E9PAL7;P43307;C9J5W0;C9J3L8;F5H5Y2;P43307-2	Translocon-associated protein subunit alpha	SSR1	33.887	2951200	8857000	35395000	23166000	24314000	86562000	18273000	78758000	82835000	5265000	8739300	68156000	15832000	50473000	54998000	6994900	13254000	38299000	14807000	35340000	78348000	12161000	54243000	77814000	3797600	11305000	141540000	33276000	36603000	48403000
C9J2C0;Q9NY65;Q9NY65-2;C9K0S6	Tubulin alpha-8 chain	TUBA8	51.984	28143000	75365000	13545000	0	0	0	323770000	40030000	9118400	37592000	242980000	889450	94508000	159120000	47166000	0	0	0	0	0	0	168540000	0	0	0	0	0	0	0	0
C9J6P4;Q7Z2W4;Q7Z2W4-2;Q7Z2W4-3;H7C5K1	Zinc finger CCCH-type antiviral protein 1	ZC3HAV1	114.08	0	0	13281000	0	0	2186800	0	1350600	1673100	2586300	2054400	0	0	0	6818400	0	0	18923000	0	0	891750	0	507670	0	871490	862050	0	0	0	1713000
C9JEJ2;P49585;C9J050;B4E322;C9J2E1;H7C1T3;H7BZN1;Q9Y5K3;Q9Y5K3-3;Q9Y5K3-4;Q9Y5K3-2;F8WAZ5;C9JPY0;C9JVS0	Choline-phosphate cytidylyltransferase A	PCYT1A	43.263	1320100	4803900	11011000	19037000	6424500	1246700	0	13108000	0	0	6901900	0	3978500	0	1220200	0	0	0	0	0	0	0	0	0	0	0	0	3766000	0	0
C9JIE4;H0YL34	Synemin	SYNM	140.03	10789000	1696000	0	0	0	0	0	0	0	0	0	0	0	0	0	0	2019800	0	0	0	0	0	0	0	0	0	0	0	0	0
C9JKG1	Biglycan fragment	BGN	26.744	39572000	61423000	143030000	186850000	106700000	115140000	113630000	78131000	55010000	148520000	62936000	7864300	41755000	37604000	55481000	0	0	0	0	0	0	0	0	63290000	0	0	0	0	0	0
C9JME2;Q9Y4F1-2;Q9Y4F1;M0QYB0;Q9Y4F1-3	FERM, RhoGEF and pleckstrin domain-containing protein 1	FARP1	122.09	11638000	25527000	6046300	7421300	5037500	3963700	17173000	13267000	0	21255000	12871000	0	5073700	5750000	8009800	0	0	4587500	0	10778000	0	0	0	0	0	0	0	0	0	0
C9JRZ6;Q9NX63;F8WAR4;G3V1K1;F8WD73	Coiled-coil-helix-coiled-coil-helix domain-containing protein 3, mitochondrial	CHCHD3	26.694	146400000	264700000	87731000	271220000	134080000	238370000	198310000	328130000	71966000	197840000	161930000	7618100	219880000	308540000	314350000	214570000	345410000	72407000	259790000	245410000	244220000	126050000	138590000	74011000	114940000	119550000	20129000	211370000	185620000	217570000
C9JU00;C9JPQ9	Fibrinogen gamma chain fragment	FGG	13.988	2858000	1988500	20344000	21801000	26797000	17541000	0	51386000	125020000	28366000	10014000	10936000	6499500	9412100	12288000	0	0	0	0	0	16775000	0	0	0	0	0	0	0	0	0
C9JV77;P02765	Alpha-2-HS-glycoprotein;Alpha-2-HS-glycoprotein chain A;Alpha-2-HS-glycoprotein chain B	AHSG	39.411	0	0	0	0	0	0	0	0	12991000	2806700	263130	0	0	0	0	0	0	0	0	0	0	0	0	14397000	0	0	0	0	0	0
C9JZR7	Actin, cytoplasmic 2, fragment	ACTB	11.394	201950000	156850000	752470000	62355000	174150000	1226400000	663700000	94293000	398440000	310880000	54406000	680130000	424640000	161400000	667520000	125420000	129480000	517350000	0	198690000	1607100000	0	0	372050000	201480000	24785000	1813600000	279560000	114360000	648480000
D3YTG3;Q7Z7G0;Q5JPC9;H0YEA0;H0Y897;B4DSV9;Q7Z7G0-4;Q7Z7G0-3;Q7Z7G0-2;H7C4X4;E9PPR9	Target of Nesh-SH3	ABI3BP;DKFZp667H216	195.32	16303000	21580000	827450	11691000	6418700	0	10407000	1426500	0	26609000	26950000	0	12335000	32547000	843240	29265000	31361000	0	7697000	11618000	0	7257500	0	0	11954000	28951000	0	8158500	10504000	0
D6RB78;Q96HC4;Q96HC4-4;E9PBF5;F5H7Y0;H0Y8Y3;D3YTJ1;Q96HC4-2;F5H0X8;Q96HC4-3;H0YBI4	PDZ and LIM domain protein 5	PDLIM5	67.728	2533300	4311500	90454000	5396900	2782600	42734000	5074500	16441000	41052000	20528000	5757400	22416000	9229200	19304000	93980000	2318100	2771700	101960000	2720800	3278000	32144000	1707100	5344400	69917000	6828900	2320100	39828000	4770700	5630900	84825000
D6RER5;Q9NVA2;D6RGI3;Q9NVA2-2;D6RDU5;F5H1J5;Q14141;B1AMS2;Q14141-4;Q14141-2;B4E049;H0Y961;Q92599;F8W8I8;F6W7K9;A6NFQ9;A6NMH6;Q92599-2;Q92599-3;Q14141-3;D6R9Y6;D6RDP1;C9JV02;H0Y9G8	Septin-11	SEPT11	49.808	8781300	17467000	6478500	20749000	6878100	13571000	75216000	815760	6311900	21104000	7749300	0	38998000	122640000	83578000	11643000	15065000	6367100	11115000	11860000	9651200	39960000	0	4040500	12307000	4345000	0	37786000	92665000	67202000
D6REX3;O94979-8;O94979;O94979-2;O94979-9;O94979-4;B7ZL00;O94979-3;O94979-6;D6RHZ5;H7BXG7;O94979-7;O94979-5;H0YAB3;H0Y9K1;H0Y8V7;D6RCQ9;D6RE64;D6RHE8;D6RBT0;H0Y8W8;H0Y9T9;H0YAF5	Protein transport protein Sec31A	SEC31A	136.22	931970	1015700	14732000	3204200	0	4056500	5961100	6000800	7025800	11378000	12861000	632090	653990	4556700	47256000	0	1219000	13520000	4497400	0	7551900	4082300	0	2906600	7152600	4055300	0	1772300	1487500	39202000
E5KLJ5;O60313-2;E5KLJ9;E5KLJ6;E5KLK1;O60313;H7C141;H7C321	Dynamin-like 120 kDa protein, mitochondrial;Dynamin-like 120 kDa protein, form S1	OPA1	117.74	19274000	15721000	18136000	37192000	28181000	64268000	130660000	48736000	7799100	32013000	34870000	0	25832000	29529000	38431000	29217000	26977000	19185000	35922000	58737000	84010000	30222000	28049000	8042700	24776000	21667000	0	25872000	14009000	29436000
E5RJR5;P63208;P63208-2;F8W8N3;E7ERH2;E5RGM3	S-phase kinase-associated protein 1	SKP1	18.72	1230200	1901700	0	0	0	918560	0	0	1363500	766330	551210	0	1463500	1240500	3867000	0	0	0	0	0	0	0	0	1543400	0	0	0	0	0	0
E7EMK3;J3QLD9;Q14254;K7EKW9	Flotillin-2	FLOT2	53.137	29571000	47226000	81886000	81034000	79458000	39652000	17130000	186870000	23758000	67353000	79457000	7433500	50460000	85424000	62028000	48753000	64325000	62849000	69230000	169330000	29066000	18301000	85470000	27400000	38514000	62162000	25107000	65814000	35393000	35570000
E7EPT4;P19404	NADH dehydrogenase [ubiquinone] flavoprotein 2, mitochondrial	NDUFV2	27.907	0	1005500	19690000	0	0	21670000	12342000	19296000	7585200	9990400	4059200	11968000	282100	48484000	28717000	0	0	19299000	0	0	53020000	0	15846000	10529000	6130000	5251200	5729300	0	18148000	6682000
E7ESP4;E7EMF1;E9PB77;P17301	Integrin alpha-2	ITGA2	102.83	0	290960	3643500	0	0	5293100	0	0	0	0	0	1994400	0	0	0	0	0	3240100	0	0	5592200	0	0	0	0	0	0	0	0	0
E7ETZ0;E7EMB3;H0Y7A7;P62158;Q96HY3;G3V361	Calmodulin	CALM1;CALM2	16.966	0	0	296370	0	1161200	3226000	1842300	1350800	0	0	1254500	960290	2639500	1021100	4889200	0	0	0	0	0	3087000	0	0	0	0	0	0	0	0	0
E7EU23;P50395;P50395-2;P31150;Q5SX86;Q5SX90;G5E9U5	Rab GDP dissociation inhibitor beta	GDI2	51.18	377980	475400	0	987380	0	0	52008000	0	0	18993000	7847800	0	269920	0	0	0	0	0	0	0	0	0	0	0	13166000	5388500	0	0	0	0
E7EUC7;Q16851;Q16851-2;C9JNZ1;C9JQU9;C9JVG3;C9JWG0;C9JUW1;C9JTZ5;F2Z3H1	UTP--glucose-1-phosphate uridylyltransferase	UGP2	57.805	21121000	49677000	632250	117250000	694210	866130	97677000	0	1552600	133340000	78736000	250910	6994200	9630900	1522700	34553000	76644000	0	39567000	6685300	3122200	45358000	0	8824900	94020000	70349000	0	6903500	7910700	8686200
E7EUV1;H0Y317	Mucin-2	MUC2	303.38	14169000000	3308100000	2016700	452600000	985670000	1212400000	258390000	22914000	54780000000	183080000	2194000000	15517000000	388790000	36797000	247090000	19594000000	3330100000	1917800	257970000	1471400000	751830000	92413000	4451400	68762000000	49812000	934110000	32372000000	243330000	13934000	107890000
E7EVH7;Q07866-9;Q07866-4;G3V5R9;Q07866-6;Q07866-10;Q07866-5;G3V3H3;Q07866-7;F8W6L3;Q07866;Q07866-3;Q07866-2;G3V2E7;Q07866-8;G5E9S8;G3V2P7	Kinesin light chain 1	KLC1	83.694	563600	410810	1631300	456290	5259500	13836000	0	5146900	5797800	3076700	0	42287000	200380	0	5354400	0	0	0	0	0	9142500	0	0	0	0	0	0	0	0	7441700
E7EX29;P63104;B0AZS6;E7EX24;E7ESK7;H0YB80;B7Z2E6;E7EVZ2;E9PD24;E5RIR4;E5RGE1;I3L3T1;B4DJF2	14-3-3 protein zeta/delta	YWHAZ	28.036	15351000	24725000	43987000	53819000	24411000	76416000	53718000	38907000	70167000	142780000	71243000	5259400	28657000	36285000	35935000	39946000	44380000	87508000	37024000	30354000	50560000	36052000	17747000	74980000	91107000	37241000	13618000	34706000	14024000	23927000
E7EX88;H0YM81;E7ENV9;P16112;P16112-2;P16112-3;Q6PID9	Aggrecan core protein;Aggrecan core protein 2	ACAN	261.33	1402100	5568000	0	1206100	531030	0	2032700	0	0	534400	984550	0	1056800	0	1252700	0	6641800	0	0	0	0	0	0	0	0	0	0	0	0	0
E9PBJ0;Q9HC84	Mucin-5B	MUC5B	596.68	12439000	7357500	0	837980	1267100	4767300	0	0	327760000	829410	1150200	125630000	32525000	714050	4991200	17625000	9570600	0	756820	2199100	3060100	0	0	457870000	0	0	230340000	8749600	0	2626800
E9PCV6;P12111-4;C9JNG9;I3L392	Collagen alpha-3(VI) chain, isoform 4	COL6A3	322	171800000	511130000	42119000	402710000	279810000	68036000	520610000	502090000	2699000	166810000	321030000	1902100	276760000	576270000	258000000	138310000	592060000	0	530290000	598340000	0	255110000	226890000	3406600	67740000	300010000	0	268100000	256900000	146110000
E9PDN5;H0Y8D5;H0Y304;E7ESB2;F8VX32;E7EQS5;E7EQR9;F5GZY3;Q4G0X0;P11532-6;P11532-5;P11532-7;P11532-8;Q13474;Q13474-2;P11532-9;P11532-10;Q14174	Dystrophin	DMD	426.02	0	921250	1575300	495330	506150	3302500	0	0	1511700	0	0	364940	6078500	4734600	0	0	0	0	0	0	0	0	0	1767600	0	0	0	0	0	0
E9PEQ4;F5H4R9;P50570;K7ESI9;P50570-2;P50570-3;Q05193;Q05193-2;Q05193-4;Q05193-3;Q05193-5;Q9UQ16-4;Q9UQ16;Q9UQ16-3;Q9UQ16-2;E5RHK8;Q6P2G1;K7ELR1;E5RIK2	Dynamin-2	DNM2	97.965	11438000	19779000	12303000	6351400	383290	9192900	32119000	1874300	6064800	35527000	18514000	0	14019000	39415000	49234000	11319000	25033000	9825700	0	0	10643000	16993000	0	5071600	14415000	11379000	0	18281000	23098000	48680000
E9PF49;Q9Y6M9;E7EWZ0;E9PH64	NADH dehydrogenase [ubiquinone] 1 beta subcomplex subunit 9	NDUFB9	26.585	8229000	12451000	28939000	6901000	7481900	71501000	921000	32959000	17099000	6430300	4559400	17627000	11710000	36267000	30896000	6313100	8055400	27584000	6010600	18948000	66644000	0	14657000	11943000	4448000	3071900	56304000	9478400	26432000	26246000
E9PF82;Q13557-11;Q13557-4;Q13557-6;E9PBG7;Q13557-3;Q13557;D6R938;Q13557-5;Q13557-10;Q13557-9;Q13557-8;Q13557-12;H0Y9J2;H0Y9C2;Q13554;Q13554-2;Q13554-5;Q13554-8;Q13554-3;Q13554-6;Q13554-4;Q13554-7;H7BXS4;B7Z1Z6;Q9UQM7-2;Q9UQM7;H7BZC6;E7EQE4;E9PBE8;D6RHX9	Calcium/calmodulin-dependent protein kinase type II subunit delta	CAMK2D	60.004	19160000	19311000	17897000	70972000	43712000	13541000	73357000	41001000	14862000	122770000	124000000	206310	65244000	73397000	158580000	57615000	22287000	14899000	53670000	26529000	16870000	54729000	20760000	20920000	37345000	50551000	0	98118000	55124000	184530000
E9PIE3;Q969G5	Protein kinase C delta-binding protein	PRKCDBP	31.088	22017000	47692000	1424500	26479000	631570	2169400	120030000	580970	0	12301000	9782500	0	65518000	143640000	46405000	21746000	52627000	2370400	19060000	0	2073400	55444000	0	0	5390900	3755900	0	76679000	98524000	44810000
E9PJ98;E9PGF7	Mucin-5AC, fragment	MUC5AC	67.422	0	0	0	0	0	0	0	0	0	0	0	15214000	0	0	0	0	0	0	0	0	0	0	0	0	0	0	34681000	0	0	0
E9PK25;P23528;E9PP50;G3V1A4;E9PQB7;E9PS23;E9PLJ3;G3V5P4	Cofilin-1	CFL1	22.728	46545000	49929000	25831000	11081000	3985400	23810000	92339000	2757600	29382000	44025000	30116000	12517000	12806000	12107000	17527000	90393000	74392000	17419000	10281000	8676200	50846000	10482000	1473900	15206000	27735000	16489000	30730000	9337600	3533300	17949000
E9PNQ8;P04216;E9PIM6;J3QRJ3	Thy-1 membrane glycoprotein	THY1	18.164	7156800	32499000	240180000	25658000	58553000	79080000	150190000	887660000	55308000	92358000	100590000	125020000	125570000	606890000	373620000	7235800	35930000	297080000	18331000	91966000	61336000	70057000	459370000	85846000	48739000	58152000	237480000	132660000	398880000	290150000
E9PR17;P13987;E9PNW4;H0YET2	CD59 glycoprotein	CD59	14.529	18212000	51201000	117990000	93750000	101980000	78237000	130350000	336070000	37092000	129220000	98594000	89867000	128750000	199540000	127940000	28161000	54512000	117440000	102290000	173100000	79671000	59801000	187960000	33382000	90035000	71918000	218150000	125290000	125390000	84555000
E9PSI1;Q14D22;Q9BY43;E9PQ80;H0YI46;E9PQI5;H0YI89;O15321;E9PMQ9;O15321-2;E9PJM1;E9PL78;E9PS99;E9PQY7;E9PJC4	Charged multivesicular body protein 4a	TM9SF1;CHMP4A	92.386	1009800	3704200	1261500	7623700	8631400	38033000	7622700	21650000	2706300	2213300	6692700	6612000	31796000	31668000	98768000	2539600	6054400	0	5516700	16104000	38754000	5460800	6042900	2521800	1886100	3726000	0	26968000	10550000	84619000
F2Z2J1;Q15349-2;Q15418-2;Q15349-3;P51812;Q15418;Q15349;E9PGT3;E9PRI4;B7ZB17;B4DG22;F5GYC4;B7Z3B5;Q15418-3;B7ZL90;Q9UK32;B1AXG1;Q5TI62;Q5SVM6;D6R910;E9PMM7	Ribosomal protein S6 kinase;Ribosomal protein S6 kinase alpha-3;Ribosomal protein S6 kinase alpha-1;Ribosomal protein S6 kinase alpha-2;Ribosomal protein S6 kinase alpha-6	RPS6KA2;RPS6KA3;RPS6KA1;RPS6KA6	85.633	3080600	4358900	4792200	3544200	155340	2568500	9051900	1360700	1761500	12091000	13236000	0	4957400	7954800	19696000	6459700	6339600	0	0	0	0	0	0	0	7682700	0	0	0	0	11067000
F5GX29;Q99653;H0YNG9;H0YKE7;H0YLY7;H0YLX1	Calcium-binding protein p22	CHP	14.725	2013200	2649900	5014400	748590	3003000	8183500	2932600	3753500	17967000	0	3702400	1359400	728750	12840000	16774000	4208100	4175200	5464700	0	3998200	5594100	0	0	8320700	0	4050300	0	0	7563100	25273000
F5GXA6;A2AEA4;A2AEA2;P10321	HLA class I histocompatibility antigen, Cw-7 alpha chain	HLA-C	44.32	273550	0	21493000	12937000	16755000	23022000	2624600	48122000	13762000	6049300	7655800	0	6899400	12646000	29947000	0	0	16342000	7968300	44621000	14872000	2561100	30933000	11913000	3807400	5215900	0	5920900	3744800	25697000
F5GYQ1;P61421;F8WEN9;J3QL14;H3BQJ1;H3BPS0;H3BSG7;H3BQB4	V-type proton ATPase subunit d 1	ATP6V0D1	44.659	1040200	2245300	12672000	5126800	8327100	12411000	0	55320000	16985000	1946900	13218000	30677000	6043500	8878600	27076000	1982800	2685700	13026000	4046500	7304300	11668000	0	19804000	18912000	0	5961300	91057000	4674500	3921400	20647000
F5H1Z9;Q05682-4;E9PGZ1;Q05682-5;C9J813	Caldesmon	CALD1	62.711	1069400	2623500	3857500	920630	0	3245300	5826600	2341100	1084000	0	1113600	0	1630700	10492000	37950000	0	0	0	0	0	0	0	0	0	0	0	0	0	0	26485000
F5H3A1;P05023;P05023-3;P05023-2;B7Z2T0;F5H6J6;P50993;P13637;B1AKY9;M0R116;H0Y7C1;Q13733;P54707-2;P54707;P20648;E9PRA5;Q5TC01;Q5TC05;Q5TC02;M0QXF2	Sodium/potassium-transporting ATPase subunit alpha-1	ATP1A1	113	16133000	5401600	209980000	16863000	53509000	509690000	38004000	82976000	284680000	77669000	66646000	249380000	17070000	30128000	117890000	17066000	5288600	263590000	8408800	88412000	595260000	12547000	20883000	359050000	43065000	31971000	496570000	9277200	4565500	61394000
F5H5D3;Q9BQE3	Tubulin alpha-1C chain	TUBA1C	57.73	523250	69815000	356600000	35274000	46605000	98696000	215100000	947400000	40825000	158860000	127350000	27931000	17799000	1814200	41884000	0	59465000	335940000	0	0	134740000	0	364840000	104380000	104850000	120910000	0	0	0	54565000
F5H628	Periostin	POSTN	83.526	909490000	2641000000	16406000000	4345800000	4101100000	2650000000	15209000000	16980000000	11906000000	10524000000	15333000000	16376000000	6396800000	15772000000	1649900000	1504900000	3490900000	17123000000	4124300000	8051100000	2780500000	8156400000	7818700000	13436000000	6839000000	12247000000	36486000000	5321700000	10689000000	1079200000
F5H6I0;P61769;H0YLF3	Beta-2-microglobulin	B2M	13.972	4791900	9772600	61993000	29623000	25689000	59134000	13627000	51046000	34832000	15812000	14045000	20445000	39764000	28827000	58638000	7113300	9777000	71639000	26061000	49581000	71668000	4733600	26189000	42709000	6470900	10641000	32641000	31746000	17993000	47395000
F6U211;P46783;Q9NQ39	40S ribosomal protein S10;Putative 40S ribosomal protein S10-like	RPS10;RPS10P5	19.868	301230	370580	0	1935200	1858300	23333000	0	0	316920	0	0	0	1425600	6743100	83125000	0	0	0	0	0	23772000	0	0	0	0	0	0	502590	0	0
F8VUF6	Decorin fragment	DCN	20.088	0	0	0	3719500	4204500	4267300	0	6810000	2591900	27994000	13479000	1627200	24710000	10738000	0	0	0	0	0	0	0	0	3703000	0	0	0	0	0	0	0
F8VXC8;Q8TAQ2;Q8TAQ2-3;Q8TAQ2-2;Q92922	SWI/SNF complex subunit SMARCC2	SMARCC2	136.18	8288700	21918000	23564000	0	0	5109900	0	0	338160	0	1389100	2992000	38652000	31778000	49528000	6862600	25311000	14103000	0	0	4536700	0	0	0	0	2414300	0	57061000	24838000	28788000
F8W543;P55209;H0YIV4;F5H4R6;F8W0J6;B3KNT8;B7Z9C2;F8VV59;B3KV44;F8VY35;F8VUX1;F8VXI6;F8W118;F8W020;H0YHC3;H0YH88;F5HFY4;Q99733;C9JZI7;C9J6D1;E9PKT8;F8VVB5;A8MXH2;E9PNJ7;E9PS34;F5H1X5;E9PJJ2;F8VRJ2;E9PNW0	Nucleosome assembly protein 1-like 1	NAP1L1	38.2	791650	1544700	12270000	0	0	0	0	910230	1814400	0	0	0	5273900	7347100	27107000	0	0	0	0	0	0	0	0	1333500	0	0	0	2437100	2184900	25101000
F8W727;P62910;D3YTB1	60S ribosomal protein L32	RPL32	17.962	10566000	15356000	9555100	11415000	7376300	58660000	13183000	12720000	16557000	11150000	12337000	4347400	56704000	36308000	71020000	16289000	8722500	5025200	5155800	10861000	61266000	3752000	4013000	24811000	4943400	4778000	3943600	71155000	28529000	62220000
F8WCY5;Q14257;H0YL43	Reticulocalbin-2	RCN2	39.139	1426000	2634300	9299000	1739700	1112900	12607000	0	351710	1022200	0	0	0	2339700	736110	19051000	0	1991900	0	0	0	13070000	0	0	0	0	0	0	0	0	0
G3V1V0;H0YI43	Myosin light polypeptide 6	MYL6	18.037	0	0	0	0	0	0	0	0	0	0	0	0	0	1042200	558230	0	0	0	0	0	0	0	0	0	0	0	0	0	0	402130
G3V325;C9JU26;P56134;F5H4H2;P56134-2;F8W7V3;C9JJT5;C9J8H9	ATP synthase subunit f, mitochondrial	PTCD1;ATP5J2	84.109	0	0	0	0	0	5870500	0	0	1740800	0	0	1591900	0	0	0	0	0	0	0	0	0	0	0	1826500	0	0	0	0	0	0
G3XA98;G3V4U0;Q9UBX5;H0YJ31	Fibulin-5	FBLN5	54.125	0	0	390880	922790	1220500	1927100	0	8700800	1617400	3415700	2865600	0	296840	21197000	35454000	0	0	0	0	1946500	914780	0	2002900	1659900	962920	985390	0	0	3673200	39818000
G3XAI2;P07942;E7EPA6	Laminin subunit beta-1	LAMB1	200.48	32316000	74546000	260960000	131320000	90375000	69104000	256980000	369290000	24061000	345480000	362090000	64572000	194100000	285520000	402080000	40282000	70483000	239620000	148380000	177670000	60295000	149670000	201690000	30883000	209680000	284700000	121880000	200710000	178120000	299350000
G5E9M5;Q12906;Q12906-3;Q12906-6;Q12906-2;Q12906-4;Q12906-5;K7EKJ9;K7EQR9	Interleukin enhancer-binding factor 3	ILF3	95.807	644040	983380	1947600	523270	582850	1351600	2786800	2631300	0	3636900	4436200	582940	1808200	2297400	2270000	0	0	0	0	0	0	0	0	0	0	3356000	0	0	0	0
G5EA09;O00560;O00560-2;O00560-3;E9PBU7;B4DHN5	Syntenin-1	SDCBP	34.819	268440	425450	4372000	0	459500	8025500	0	2032900	7228700	3816300	2535500	27242000	1584400	4721900	3739200	0	0	1370400	0	0	2460100	0	553430	576660	956840	801940	83983000	836320	0	1143900
G8JLA2;P60660-2;F8W180;F8VZU9;F8VXL3	Myosin light polypeptide 6, isoform 2	MYL6	17.089	6025100000	6233700000	11816000000	2498400000	1412200000	5316700000	13554000000	12810000000	3926000000	13067000000	10163000000	1907400000	5340500000	10700000000	10376000000	9276500000	6997800000	11564000000	2974900000	2932400000	6667100000	5165200000	5021800000	5437000000	6293700000	5350800000	5885500000	6473600000	7127900000	8537300000
G8JLA8;Q15582;H0Y8L3;H0Y9D7;H0Y8M8;H0YAB8;H0YAH8;D6RBX4	Transforming growth factor-beta-induced protein ig-h3	TGFBI	74.693	829290000	3072800000	9815900000	3841000000	2856400000	1760300000	3723400000	8119100000	2297400000	4333600000	2755400000	1900500000	1340400000	5376100000	9142000000	1581600000	4892800000	8517500000	3911500000	5557600000	2005200000	1713300000	4058400000	2608100000	2567800000	1958000000	4575900000	1520300000	2837600000	6102800000
G8JLB6;P31943;E9PCY7;H0YB39;D6RBM0;D6RIU0;D6RIT2;H0YBD7;H0YBG7;D6RIH9;D6RJ04;D6RDU3;D6RFM3;D6R9T0;E5RGV0;D6RAM1;E7EQJ0;E7EN40;F5GZT4;E5RGH4;H0YAQ2;D6RDL0;D6RF17;D6R9D3	Heterogeneous nuclear ribonucleoprotein H;Heterogeneous nuclear ribonucleoprotein H, N-terminally processed	HNRNPH1	51.229	26553000	29419000	87631000	20879000	16604000	122900000	17102000	36201000	92467000	28318000	11721000	5530200	118720000	123210000	258150000	37421000	42700000	104420000	12958000	10922000	129480000	0	11617000	79627000	17758000	9209400	8500600	123550000	74368000	200180000
G8JLH6;P21926;A6NNI4;F5GXT1	CD9 antigen	CD9	25.407	972620	1083000	30486000	0	5533200	51552000	5547200	6485200	14827000	2204700	822570	0	2262000	0	0	0	0	10275000	0	0	75314000	0	0	10292000	0	0	0	2201800	0	0
G8JLL9;Q7Z406-2;F2Z2U8;Q7Z406-6;Q7Z406;Q7Z406-4;Q7Z406-5;M0QY43	Myosin-14	MYH14	232.04	550440000	442430000	1072300000	644320000	464240000	2488600000	1090800000	1167200000	780110000	795440000	949700000	285300000	428000000	401270000	764040000	805920000	566820000	641180000	442910000	894200000	4337600000	477110000	144700000	1087700000	245050000	549050000	385450000	337710000	84332000	390550000
H0UI06;D6RGV5;D6RIE3;P14406;D6R9C3	Cytochrome c oxidase subunit 7A2, mitochondrial	COX7A2	12.844	26712000	31281000	75416000	98160000	52937000	55513000	89759000	122250000	133690000	18010000	20636000	74070000	19049000	41671000	19070000	34815000	32629000	72190000	0	0	0	0	0	166440000	0	0	0	0	0	0
H0Y886;O43674;E7EWP0;O43674-2;H7C568	NADH dehydrogenase [ubiquinone] 1 beta subcomplex subunit 5, mitochondrial	NDUFB5	23.434	2136000	5080700	9296300	3533400	5960500	20271000	3893200	39284000	877520	6532200	1628000	7289400	1654400	7669600	8590900	0	0	8612500	5205300	13294000	31341000	3696100	3907000	0	0	0	0	0	6665600	3761500
H0YI09;Q9H8H3;F8VQX6	Methyltransferase-like protein 7A	METTL7A	28.188	6443400	2146000	4012700	3153100	3661000	3357600	0	71865000	1245600	11231000	5578700	2086000	1112000	1884300	0	13270000	902540	1421800	1205400	2324200	1339800	0	57814000	1244700	3100600	1231200	2217600	654390	730040	0
H0YK46;H0YN88;P08708;P0CW22;H0YN73;H3BNC9	40S ribosomal protein S17;40S ribosomal protein S17-like	RPS17;RPS17L	21.643	1643000	3162000	800800	8864400	5254500	14625000	27118000	21623000	5060000	18599000	14359000	370210	14985000	18096000	26241000	0	0	0	8380400	8771900	17240000	10850000	9976100	5763500	11420000	9805900	0	17014000	9539800	23306000
H0YK83;P67812;H0YK72;H0YNG3;B4DUL4;H0YNA5;H0YNX5;H0YKT4	Signal peptidase complex catalytic subunit SEC11A	SEC11A;SEC11L1	21.454	3514800	4096400	21468000	1879100	5667400	11776000	715310	33293000	14325000	14534000	7681800	8037600	5584700	14351000	4871500	3003000	2340100	14251000	2048800	8463800	22300000	0	37372000	8080900	0	3068900	13931000	3001300	0	3602500
H0YKD8;P46779-3;P46779-2;P46779;H0YMF4;G5E9L2;C9JB50;H0YLP6	60S ribosomal protein L28	RPL28	19.072	22686000	34672000	9446200	20975000	8337800	84487000	36710000	11753000	38991000	11965000	7856300	1058000	106840000	123590000	148240000	34437000	34591000	17155000	22848000	23975000	98893000	17640000	8081800	42769000	6606600	8658200	0	105370000	49217000	98700000
H3BLZ8;Q92841;Q92841-3;Q92841-2;Q92841-1;C9JMU5	Probable ATP-dependent RNA helicase DDX17	DDX17	80.439	16420000	21924000	27865000	15400000	1440400	34887000	75868000	39193000	17749000	64922000	42389000	1458800	32301000	42363000	116250000	26761000	26166000	27883000	13616000	0	42904000	20015000	21626000	21604000	52659000	16702000	5710200	27507000	15032000	105020000
H3BMK9;J3QTS8;P20231;Q15661;F8W8D0;Q15661-2;Q9BZJ3;Q9BZJ3-2;P05981;B7Z1L4;A6NIE9	Tryptase beta-2;Tryptase alpha/beta-1	TPSAB1;TPSB2	32.44	90904000	197930000	223600000	380700000	196560000	117290000	141470000	1156100000	0	1024000000	1182500000	4271800	19036000	288820000	266380	116340000	201440000	172030000	409160000	398230000	58499000	81276000	585820000	0	543770000	1134100000	9007400	15347000	156840000	0
H3BND4;Q6P996;J3KNK7;H3BNZ1;E7EPL4;E7EMH5;Q86XE2;Q6P474;Q6P996-2;H3BNL6;H3BQ54;H3BU11	Pyridoxal-dependent decarboxylase domain-containing protein 1;Pyridoxal-dependent decarboxylase domain-containing protein 2	PDXDC1;PDXDC2P	88.761	532640	1851100	2597000	0	0	244630	2912900	0	0	634170	807270	0	0	0	1152000	0	2207800	0	0	0	0	0	0	0	0	0	0	0	0	0
H3BPE7;P35637;P35637-2	RNA-binding protein FUS	FUS	53.496	0	0	1779800	0	0	2114900	0	0	1393800	0	0	0	1696100	2828100	11818000	0	0	783350	0	0	1062800	0	0	0	0	0	0	965930	879280	12025000
H3BTH8;Q96S86;Q86UW8	Hyaluronan and proteoglycan link protein 3;Hyaluronan and proteoglycan link protein 4	HAPLN3;HAPLN4	47.757	5673200	13418000	0	0	912630	0	5396500	0	0	2965300	7539700	0	3919800	15236000	4035000	0	15931000	0	0	0	0	0	0	0	0	0	0	0	0	0
I3L504;P63241-2;P63241;I3L397	Eukaryotic translation initiation factor 5A-1	EIF5A	20.503	193640	560220	13478000	0	0	3463200	0	6049500	18713000	0	1994000	839570	3383500	2149400	10275000	0	0	5384700	0	0	0	0	1716200	36110000	0	0	0	2102600	1169900	3688400
J3KN00;B4DF76;Q9P0J0;E7ENQ6;K7EJE1;B4DEZ3	NADH dehydrogenase [ubiquinone] 1 alpha subcomplex subunit 13	NDUFA13	25.821	4859800	5780300	6922200	4025700	5887500	37659000	0	29648000	10674000	0	2167300	4420700	7044600	47625000	26084000	9744900	10055000	0	0	10110000	29039000	0	5904200	14457000	0	2542800	7853600	10081000	38649000	16337000
J3KN08;O00339;O00339-2;O00339-3;H0YBJ4;O00339-4;H0YBU5;H0YBN2;H0YBD5;H0YBM3;H0YBV5;E5RJM4;H0YBF2	Matrilin-2	MATN2	106.95	335840000	417120000	880060	125280000	118540000	9480400	530720000	130940000	3120900	135260000	224260000	2651900	157870000	358880000	50921000	207660000	565900000	0	167850000	281910000	13996000	229010000	72903000	3544400	103260000	170550000	5685200	211930000	300330000	29598000
J3KN41;P23229;P23229-6;P23229-9;G5E9H1;P23229-3;C9JK10;P23229-5;P23229-2;P23229-4;P23229-7;C9JXX7;H7BZ97	Integrin alpha-6;Integrin alpha-6 heavy chain;Integrin alpha-6 light chain	ITGA6	126.6	6809900	11838000	19058000	7048300	12761000	101420000	38566000	23451000	27702000	33193000	27752000	15233000	24870000	31989000	24091000	8680500	9204700	26224000	7527100	19029000	129650000	15286000	12426000	22517000	14383000	13614000	25677000	36807000	16512000	17899000
J3KND3;P60660;B7Z6Z4;F8W1R7;F8VZV5;F8VPF3;G3V1Y7	Myosin light polypeptide 6	MYL6	17.058	33498000	103400000	133740000	0	0	5747200	0	81899000	102150000	148080000	69942000	6098200	38528000	85053000	163370000	0	0	0	0	0	0	0	0	117490000	0	0	0	0	0	0
J3KNQ4;F5H1R9;Q9NVD7;B7Z952;E9PS97;Q9NVD7-2	Alpha-parvin	PARVA	46.589	0	3000100	0	0	0	0	31260000	0	0	0	0	0	0	0	0	0	0	0	0	0	0	16013000	0	0	0	0	0	0	0	0
J3KNW4;Q14192;Q5TM15;F8WDA8;C9J3S8	Four and a half LIM domains protein 2	FHL2	44.205	568450	1539500	381230000	970810	1973200	123730000	651190	15479000	55487000	6934900	728540	61681000	6500700	66328000	277860000	742280	1318700	571730000	0	1651000	87440000	0	5255700	24939000	3220800	0	8617800	3782000	21293000	236570000
J3KNX9;Q92614;Q92614-4;Q92614-3;Q92614-2;Q92614-5	Unconventional myosin-XVIIIa	MYO18A	233.14	1290400	4644400	6159800	1977400	796040	2896700	3186700	3738400	40649000	1964200	1933500	365030	534930	1009200	2653300	4582900	8646600	27922000	4118300	3232500	5263200	0	0	4976800	0	3604200	0	0	1891300	0
J3KPS3;P04075;H3BQN4;H3BPS8;H3BR04;H3BUH7;H3BMQ8;H3BU78;H3BR68	Fructose-bisphosphate aldolase A;Fructose-bisphosphate aldolase	ALDOA	39.817	373500	2818900	7708300	9871600	0	8519500	14014000	0	1922600	641670	1742000	0	13093000	11611000	11166000	0	0	3725600	8423600	0	11582000	0	0	3871500	0	2276200	0	8275100	10792000	7250800
J3KQ32;Q9NTK5;Q9NTK5-2;Q9NTK5-3;C9JTK6	Obg-like ATPase 1	OLA1	46.937	2395600	5848700	0	5866400	0	0	42836000	0	0	39707000	10910000	0	604630	3738300	4134900	5642400	8510300	0	2287100	0	0	28039000	0	0	26793000	2869400	0	542890	1209200	0
J3KQN4;H0Y5B4;H7BZ11;P83881;Q969Q0	60S ribosomal protein L36a;60S ribosomal protein L36a-like	RPL36A;RPL36AL	16.378	0	0	0	0	0	0	0	0	429730	2507300	346130	0	4367800	4182100	8037100	0	0	0	0	0	0	0	0	0	1946300	0	0	6665300	1724300	3937200
J3KTA4;P17844;B4DLW8;J3KRZ1;J3QSF1;J3QRQ7	Probable ATP-dependent RNA helicase DDX5	DDX5	69.086	1087500	1868600	8185000	0	221040	3406200	0	880880	3169300	13144000	2829300	0	2069800	2003900	12892000	1892600	1153400	9610000	0	0	5412900	0	0	3747500	5498700	2371200	0	1781500	1592600	9318500
J3KTL2;Q07955;Q07955-2;Q07955-3;J3KSR8;J3KSW7;J3QQV5	Serine/arginine-rich splicing factor 1	SRSF1	28.329	126230	0	1694700	0	0	1813900	0	50138000	17462000	0	0	0	34911000	25785000	109930000	0	0	0	0	0	2635800	0	27082000	13213000	0	0	0	39809000	12962000	82008000
J3QKR3	Proteasome subunit beta type-3, fragment	PSMB3	16.161	581820	0	0	0	0	0	0	0	0	0	0	384900	0	0	0	581820	0	0	0	0	0	0	0	0	0	0	0	0	0	0
J3QL51;P18621;J3KRX5;J3QLC8;J3QQT2;P18621-2;J3QS96;J3KRB3	60S ribosomal protein L17	RPL17	26.372	497020	1455800	7970700	0	965890	28182000	515670	11257000	18082000	7008300	4217500	2085500	14410000	30408000	53138000	436010	862880	3164400	0	888600	36779000	0	2472800	22321000	0	1586300	0	18011000	6664800	47741000
J3QQ67;Q07020;H0YHA7;G3V203;F8VWC5;F8VUA6;F8VYV2;F8VXR6	60S ribosomal protein L18	RPL18	21.728	16059000	19966000	8707700	2670300	7598600	18137000	11566000	65948000	54351000	5498400	14362000	8108900	89224000	107610000	216230000	34647000	36470000	3736400	0	15361000	36141000	7553400	19710000	27425000	5599400	14940000	8894300	121730000	64520000	133640000
J3QQX2;P52565;J3KTF8;J3KRY1;A8MXW0;J3KRE2;J3KS60	Rho GDP-dissociation inhibitor 1	ARHGDIA	25.831	43806000	35715000	1741900	23099000	294840	2230300	47089000	0	1909900	103880000	58272000	0	7244600	7214300	5090500	72971000	54454000	1814400	18426000	0	0	8637000	0	2322600	76883000	41441000	0	3013300	1430600	1352700
J3QRS3;O14950;P19105;J3KTJ1	Myosin regulatory light chain 12B/A	MYL12B;MYL12A	20.457	314310000	460940000	1367400000	134490000	90470000	631560000	333050000	677740000	1002900000	408000000	416060000	304000000	574710000	1015200000	1435500000	372310000	496220000	1496300000	170130000	204560000	565420000	184270000	399880000	826430000	288160000	310470000	654420000	612630000	668280000	1172000000
J3QTA6;Q9BRQ6;H0Y922;J3QTB2	Coiled-coil-helix-coiled-coil-helix domain-containing protein 6, mitochondrial	CHCHD6	28.817	94101000	17576000	46991000	10555000	7473700	8850200	7400400	14271000	5437100	4845500	11146000	0	10409000	16998000	24354000	43448000	51380000	21805000	11852000	23662000	26226000	8729800	14171000	13132000	0	9724700	0	17738000	17316000	47983000
J9JID7;Q03252	Lamin-B2	LMNB2	69.948	261620000	307770000	25913000	88411000	23940000	202340000	399850000	33435000	14644000	137590000	134780000	3830900	584100000	1511600000	299180000	408900000	425860000	17981000	60945000	38796000	201670000	162620000	16448000	19556000	61439000	73627000	5735200	591410000	978640000	188280000
K7EJ20;P36969;K7EKX7;K7ENB4;P36969-2;K7ERP4;K7EQM8	Phospholipid hydroperoxide glutathione peroxidase, mitochondrial	GPX4	28.312	753490	1538600	2772500	1704300	2163800	4715300	593530	7168800	2278400	505050	4082600	323960	3298200	5604300	12175000	0	0	0	0	4475300	3121100	0	3880500	3752600	0	3435200	0	2775200	4229900	7831600
K7EM38;C9JUM1	Actin, cytoplasmic 2, N-terminally processed	ACTB	14.522	1311100000	1853700000	1945800000	1408500000	986090000	2847900000	3064900000	3519700000	4239600000	2069400000	2092800000	1061400000	2220500000	3516000000	5563300000	2229900000	1662700000	2192700000	1202600000	1972100000	3886200000	2080200000	1805800000	4179500000	1060100000	1550400000	2518600000	2029300000	1948100000	3358800000
M0QXB5;O95571;M0QY80	Protein ETHE1, mitochondrial	ETHE1	28.444	7775900	9498800	1058500	4100400	210760	5831600	36901000	0	1041300	37426000	47067000	0	287620	0	619610	9117700	18946000	2574500	3315300	0	3894100	15360000	0	0	23139000	38188000	0	0	0	0
M0QYM7	Tubulin beta-4A chain, fragment	TUBB4A	17.834	0	0	0	0	479660	8560600	0	5233900	3219000	676290	0	0	0	0	8976300	0	0	0	0	0	0	0	0	3632700	0	0	0	0	0	0
M0R0R2;P46782;M0R0F0;M0QZN2	40S ribosomal protein S5;40S ribosomal protein S5, N-terminally processed	RPS5	25.333	1744700	1842000	1545500	7668200	13617000	60137000	47639000	165820000	42049000	199000000	96048000	0	34939000	70200000	100900000	0	0	12750000	0	16857000	128310000	94334000	61020000	35186000	78327000	46037000	0	23608000	17123000	82679000
O00148;F8VQ10;Q13838-2;Q13838;Q5STU3;Q8N5M0;B4DP52;F6WLT2;B1Q2N1;K7EQN7;F6UJC5;F6TRA5;F6UN21;F6S4E6;K7EPJ3;B4DIJ6;H0Y400;H0YCC6;F6R6M7;F6QYI9;K7EN25;E7EMX2;F6SXL5;F6S2B7;K7EN69;F6U6E2;K7EIL8;K7EL56;F6QWI5;K7ENP6	ATP-dependent RNA helicase DDX39A;Spliceosome RNA helicase DDX39B	DDX39A;DDX39B;BAT1;DDX39	49.129	3308200	3858900	40086000	15384000	1987800	17246000	12546000	20946000	14901000	40651000	41104000	7899900	5331200	4121800	16311000	3952200	4779200	40677000	8543200	0	8651500	0	6760000	14704000	60903000	18540000	0	4794100	3408100	8512700
O00151	PDZ and LIM domain protein 1	PDLIM1	36.071	574270	1202800	6560600	1326700	0	1409000	4817200	0	0	1317900	367630	0	1789500	7885700	22458000	787960	0	2770700	1147500	0	1132000	0	0	0	0	0	0	1408900	2418800	22609000
O00159-3;O00159;F5H6E2;O00159-2;I3L204;I3L501;I3L3Y6;I3L4D4;I3L3F5;I3L168	Unconventional myosin-Ic	MYO1C	119.63	131150000	235110000	244330000	386520000	232650000	185120000	611020000	822350000	84045000	707570000	647640000	36238000	237040000	350070000	380960000	152020000	200190000	204390000	430220000	477680000	196870000	363810000	421310000	75008000	431840000	503760000	108300000	239110000	193230000	276560000
O00160	Unconventional myosin-If	MYO1F	124.84	0	0	0	0	0	320900	0	30661000	0	0	0	0	0	1393500	9849000	0	0	0	0	0	0	0	16340000	0	0	0	0	0	0	0
O00161;O00161-2;H3BPJ0;H3BM38;H3BR18;H3BNE1;H3BQY9;H3BP15;H3BV99;H3BR99;H3BU94;H3BNG6	Synaptosomal-associated protein 23;Synaptosomal-associated protein	SNAP23	23.354	5902900	5789200	10416000	2552900	4885500	13830000	1896700	22250000	3308900	5836700	21421000	3004100	5386400	7055700	16944000	7419500	6270200	12848000	0	9984900	14216000	0	9806400	5988900	5782800	10155000	5374400	5170000	6491600	11328000
O00182;O00182-2;Q8WYQ7;Q3B8N2;Q6DKI2;Q3B8N2-2;J3KSY2;F8W9W4;J3QS92;C9JHN9;J3QR96;J3KT17;B4DWP7;J3KS82;J3QSH0;J3KSA0	Galectin-9	LGALS9	39.518	10785000	6375200	20668000	440530	2550500	19705000	700730	9836700	8927700	3238100	5309900	2589300	22336000	22502000	67984000	21789000	3932400	9250100	0	2355100	19422000	0	4360800	6393900	0	3025900	8412700	28802000	6377600	61990000
O00217;E9PPW7;E9PKH6;F8W9K7;E9PN51;H0YDT4	NADH dehydrogenase [ubiquinone] iron-sulfur protein 8, mitochondrial	NDUFS8	23.705	3841400	10761000	10946000	11345000	8885400	69102000	3885300	33674000	10312000	7998700	19002000	696700	8700600	42729000	33487000	5531300	11049000	15645000	7178400	9936500	90905000	0	16389000	6910900	3461400	7928500	0	6710100	26928000	21537000
O00264;B7Z1L3	Membrane-associated progesterone receptor component 1	PGRMC1	21.671	1066200	3061500	3116500	2909200	1590600	4824600	12124000	13500000	11373000	8897100	6391900	950480	11712000	24958000	18765000	1359600	2608600	2099100	2043800	0	0	2552200	0	15337000	3853000	3319000	1786200	6236700	23454000	19089000
O00292;O75610;O00292-2	Left-right determination factor 2;Left-right determination factor 1	LEFTY2;LEFTY1	40.92	1854500	6918700	0	22961000	8109500	7855800	2665700	0	0	0	1698200	35963000	3961600	8460000	147200000	719370	2885800	0	9161600	5749200	1506000	0	0	0	0	1386100	85187000	1116000	1106400	141770000
O00299	Chloride intracellular channel protein 1	CLIC1	26.922	0	0	3766100	0	0	6457400	0	1926800	8920900	854330	295870	5021400	425460	0	611900	0	0	0	0	0	0	0	0	9949600	0	0	0	0	0	0
O00461;F8W785	Golgi integral membrane protein 4	GOLIM4	81.879	0	0	4421800	595790	0	21005000	0	87378	0	0	0	0	46247	517380	9676700	0	0	3007700	0	0	24080000	0	0	0	0	0	0	0	0	4220700
O00468;O00468-7;O00468-4;O00468-5;O00468-3;O00468-6;O00468-2	Agrin	AGRN	217.23	7255200	27897000	14872000	16656000	6968700	6021100	86303000	26050000	1777000	65781000	52945000	2441600	36429000	70067000	99479000	6386800	21494000	12006000	10225000	7072600	3763000	58956000	9943800	0	40543000	38437000	11177000	44767000	53659000	73491000
O00483	NADH dehydrogenase [ubiquinone] 1 alpha subcomplex subunit 4	NDUFA4	9.3697	8216100	6446700	9248700	0	1142600	2176100	0	3310100	0	1342300	0	0	2852500	0	6076100	15853000	7305800	4542000	0	0	0	0	0	0	0	0	0	0	0	0
O00567;H0YDU4;Q5JXT2;H0Y653	Nucleolar protein 56	NOP56;NOL5A	66.049	16975000	13082000	7563300	0	523520	20878000	9857300	5189400	7603700	11998000	11102000	0	49381000	77648000	63444000	27815000	8181300	6163500	0	1576500	9898300	5616000	3449800	8862900	6217800	7662700	0	65620000	48483000	42708000
O00571;O00571-2;O15523;B4DXX7;B4E132;Q9NQI0;D6RDK4;Q9NQI0-2;Q9NQI0-3;D6RCM4;B4E3C4;C9J081;C9J8G5	ATP-dependent RNA helicase DDX3X;ATP-dependent RNA helicase DDX3Y	DDX3X;DDX3Y	73.243	9168200	34941000	129680000	41428000	8712200	77578000	44731000	44930000	72867000	91322000	36717000	8177300	21384000	26424000	162110000	9109500	21237000	175350000	32832000	8791600	70503000	26336000	14312000	81731000	60976000	25755000	19188000	16100000	9668100	126020000
O00743-3;O00743;O00743-2;B7Z3E2	Serine/threonine-protein phosphatase 6 catalytic subunit	PPP6C	38.946	0	0	1993000	0	0	1094500	0	508260	832710	2614900	0	983290	3425800	317100	15851000	0	0	0	0	0	1388800	0	0	0	0	0	0	1859100	0	11606000
O00748;O00748-2;J3QSC0	Cocaine esterase	CES2	61.806	4795600	8860700	0	1335400	240220	0	9581500	0	0	645260	2332800	0	0	0	0	4185900	11838000	0	2097800	0	0	0	0	0	0	2874300	0	0	0	0
O00764;O00764-2;F2Z2Y4;O00764-3;A8MV33	Pyridoxal kinase	PDXK	35.102	0	0	10468000	0	0	0	2264800	0	0	0	0	0	0	0	0	0	0	10226000	0	0	0	0	0	0	0	0	0	0	0	0
O14556	Glyceraldehyde-3-phosphate dehydrogenase, testis-specific	GAPDHS	44.501	0	0	0	0	0	8211600	0	0	0	0	0	0	0	0	0	0	0	0	0	0	7881800	0	0	0	0	0	0	0	0	0
O14558;K7EP04	Heat shock protein beta-6	HSPB6	17.135	16856000	22783000	11935000	36541000	1054000	590480	164820000	4847100	16682000	4437100	4386600	0	26291000	113330000	1122900	14543000	14096000	0	20627000	1238200	353060	93662000	1583600	0	1597600	2131500	0	31083000	98590000	0
O14561;I3L505;H3BNK3	Acyl carrier protein, mitochondrial;Acyl carrier protein	NDUFAB1	17.417	3352400	4209200	27056000	5072800	3397500	51845000	0	7175000	9330100	1253200	5387600	1534200	5065600	25040000	13197000	2778100	1737200	32936000	2853000	3338900	86560000	0	1755500	2751500	0	2141200	2284100	1536800	5795200	2881700
O14773;O14773-2	Tripeptidyl-peptidase 1	TPP1	61.247	12357000	22414000	11401000	8119000	2748100	7195600	52697000	57380000	9575500	47794000	27522000	1691100	24201000	28267000	11945000	16420000	23356000	10819000	7892000	5647100	6965500	23723000	26577000	9832000	23249000	30296000	0	37013000	0	8697700
O14949	Cytochrome b-c1 complex subunit 8	UQCRQ	9.9062	1281400	1697600	2721600	2177100	2452700	16492000	0	3813300	718680	0	364050	483280	2029100	0	1564800	778050	0	603830	573790	1153100	27496000	0	547660	0	0	0	0	785220	0	464670
O14979;O14979-2;O14979-3	Heterogeneous nuclear ribonucleoprotein D-like	HNRPDL	46.437	220290	0	1423600	0	163220	1050700	0	0	360180	0	0	0	2107700	698240	16910000	0	0	0	0	0	343880	0	0	0	0	0	0	618940	0	14058000
O15061;O15061-2;O15061-3	Synemin	SYNM	172.77	963800000	186250000	82903000	31711000	8980800	4155200	94692000	3425200	13590000	6160500	4411400	1000500	50590000	221620000	1510300	1683000000	134690000	32632000	6576300	1079200	763890	17124000	889000	1770700	1996700	1758700	886880	27020000	25948000	471910
O15143;F8WCG3;C9J6C8;C9JFG9;C9JQM8;C9JEY1;C9J4Z7;C9K057;C9JBJ7;C9JTT6;F8WEB3;C9JM51;F8VXW2	Actin-related protein 2/3 complex subunit 1B	ARPC1B	40.949	11333000	19290000	42792000	4655000	6358400	24936000	5032700	18085000	26782000	27103000	14645000	8617200	16312000	32833000	19155000	14679000	13169000	39753000	3025700	9102100	32964000	4610200	10032000	38724000	19893000	10086000	19182000	16120000	17305000	13883000
O15144;G5E9J0;C9JTV5;H7C3F9;G5E9S7	Actin-related protein 2/3 complex subunit 2	ARPC2	34.333	22167000	34607000	66048000	26667000	15928000	65056000	46383000	76429000	50782000	52493000	34857000	22810000	35426000	93132000	55502000	33601000	36364000	60371000	29958000	35071000	71548000	19231000	35296000	38661000	38883000	29867000	48319000	37842000	55141000	55629000
O15145;C9JZD1;F8VR50	Actin-related protein 2/3 complex subunit 3	ARPC3	20.546	4342300	7752300	16648000	4156900	5140900	37372000	12028000	18338000	12049000	17461000	32572000	1357900	111250000	61159000	22053000	16780000	17524000	35323000	18135000	11875000	60217000	0	24627000	30586000	7765100	7325800	0	35925000	22771000	29936000
O15204;O15204-2	ADAM DEC1	ADAMDEC1	52.775	4380700	7535300	0	0	465130	2862200	0	0	1564800	268450	1782800	17330000	836640	20343000	0	0	1323100	0	0	0	0	0	0	0	0	546570	63071000	0	1770500	0
O15230;E2QRK0;Q5JTP4;F2Z2S4	Laminin subunit alpha-5	LAMA5	399.73	151440000	253950000	349150000	662900000	441380000	125580000	1128000000	1458400000	107590000	1562400000	1568900000	30946000	592710000	558360000	440900000	203530000	294580000	337400000	775280000	1052300000	108170000	598840000	736900000	13378000	936300000	1068700000	74394000	587750000	341700000	261630000
O15260;Q5T8U7;Q5T8U5;O15260-2;B7Z6A4	Surfeit locus protein 4	SURF4	30.394	6690500	13373000	142000000	0	76927	2435600	0	11997000	13205000	0	0	4529600	0	0	308450	0	0	115510000	0	0	0	0	0	28730000	0	0	19116000	0	0	0
O15269	Serine palmitoyltransferase 1	SPTLC1	52.743	23779000	48689000	119230000	106500000	37106000	84154000	73092000	170180000	28463000	103890000	49333000	3405700	1300500	22785000	29247000	0	0	0	0	0	158440000	0	10197000	35888000	0	0	0	0	0	0
O15511-2;O15511;B1ALC0	Actin-related protein 2/3 complex subunit 5	ARPC5	16.631	1033400	1565100	23973000	0	358850	0	2456200	2698100	9507800	1155600	0	6497000	12468000	13520000	8581300	0	0	0	0	0	0	0	0	0	0	0	0	12415000	0	0
O15533-3;A2AB90;D3YTI9;O15533;O15533-2;O15533-4;C9JA35;Q5HYV0	Tapasin	TAPBP	53.943	975910	627190	6493400	4449900	13600000	7840100	12787000	58846000	12062000	12150000	7926300	551680	8901700	12348000	43478000	1381800	0	1989500	1877900	16750000	12349000	2739400	32850000	17102000	8515200	5398300	1286700	7291900	4192000	43913000
O43143	Putative pre-mRNA-splicing factor ATP-dependent RNA helicase DHX15	DHX15	90.932	924790	0	2071400	1201300	0	11903000	2828500	2353100	16834000	37926000	12738000	2452300	14852000	28565000	27143000	3926400	0	5186000	2297200	0	12066000	0	0	28824000	12456000	7263000	6547600	8505100	7983100	33574000
O43181;H0Y9M8;D6RI09;D6R916;D6REP1	NADH dehydrogenase [ubiquinone] iron-sulfur protein 4, mitochondrial	NDUFS4	20.108	898340	1229800	8469300	97933000	52633000	25426000	0	0	6231200	7196000	190320	1543400	222020000	95803000	48172000	0	0	0	0	0	41754000	0	0	8376900	0	0	0	0	0	11272000
O43294;O43294-2;H3BQC4;H3BSN4;H3BN49;H3BS04	Transforming growth factor beta-1-induced transcript 1 protein	TGFB1I1	49.814	25908000	30453000	115590000	31633000	6649200	43664000	12283000	84599000	15471000	66186000	20785000	6646700	21504000	132930000	22782000	57552000	46622000	150490000	19276000	6261800	45844000	12732000	16478000	13273000	20455000	8543500	0	14290000	75352000	32459000
O43324;C9J1V9;D6RBD7;O43324-2;H0YAL7;D6RCQ0	Eukaryotic translation elongation factor 1 epsilon-1	EEF1E1	19.81	0	0	0	0	0	0	0	0	0	0	0	0	0	0	4703600	0	0	0	0	0	0	0	0	0	0	0	0	0	0	3518500
O43390-2;O43390;Q2L7G6;E7ETM7	Heterogeneous nuclear ribonucleoprotein R	HNRNPR	71.214	3360000	4175000	3214300	1907000	376210	6026200	20971000	2081100	6845600	12572000	6343100	144890	25371000	26318000	33814000	5135100	4738300	3022700	0	0	5123300	6211700	0	6286000	6803700	2050300	0	29900000	16551000	30837000
O43490;O43490-2;O43490-7;O43490-6;O43490-4;O43490-3;O43490-5	Prominin-1	PROM1	97.201	0	0	0	0	0	0	0	0	1017600	0	0	19053000	0	0	0	0	0	0	0	0	0	0	0	0	0	0	40869000	0	0	0
O43491;E9PHY5;E9PPD9;E9PK52;O43491-3;E9PII3;O43491-2;Q6R5J7;Q6ZSX4;E9PPC9	Band 4.1-like protein 2	EPB41L2	112.59	1520800	3854300	8865200	945980	520100	1828200	982820	2537200	2068800	4824900	5452900	0	1766300	23297000	6729600	0	0	8822600	0	0	0	0	0	0	0	0	0	0	0	0
O43633;M0R1L7;M0R1T5;M0QXX8	Charged multivesicular body protein 2a	CHMP2A	25.104	5762800	11907000	8298300	6642700	4931000	18851000	4202300	18981000	1940900	12583000	6327800	695890	28400000	14433000	34359000	7099800	5367300	5515300	4074900	4140800	27248000	2834400	5774900	0	9737300	3281700	0	37942000	10042000	29395000
O43678;O43678-2	NADH dehydrogenase [ubiquinone] 1 alpha subcomplex subunit 2	NDUFA2	10.921	690230	2238400	10256000	301550	536290	32440000	0	1426400	7901000	0	2109000	3716500	1201800	5871000	6955600	0	0	6188600	0	1832800	40828000	0	0	5133900	0	2516900	5322100	0	4439400	4452600
O43683;E9PC26;F5GXI5	Mitotic checkpoint serine/threonine-protein kinase BUB1	BUB1	122.37	0	0	0	0	0	0	0	0	0	0	0	0	0	0	589410	0	0	0	0	0	0	0	0	0	0	0	0	0	0	440910
O43684;O43684-2;J3QT28;J3QSX4;B4DDM6	Mitotic checkpoint protein BUB3	BUB3	37.154	809880	1292800	664800	0	0	1956700	2868400	0	2214300	330170	4949900	0	11652000	21931000	30016000	2093400	0	1954800	0	0	1573300	0	0	4201100	0	2821200	0	9846800	6187500	28929000
O43707;D6PXK4;F5GXS2;H7C144;K7EJH8;K7EP19	Alpha-actinin-4	ACTN4	104.85	200130000	274350000	292550000	398320000	54633000	946970000	994270000	397580000	306790000	845960000	360830000	36876000	370800000	1335200000	808980000	289160000	345480000	257600000	368400000	91382000	981020000	464260000	191680000	320010000	488280000	231060000	87289000	411160000	872170000	629250000
O43795;E9PDF6;O43795-2;E7EQD9;Q9UBC5;F5GWY8;G3V342;E7EPB4;H7C2Y7;C9JYW1;C9JUP5	Unconventional myosin-Ib	MYO1B	131.98	3845600	2623600	36583000	24929000	25219000	85923000	18116000	66051000	25483000	42155000	34907000	9570300	10752000	12558000	75033000	3911900	2020500	53754000	7929100	31748000	100960000	9763300	28885000	40032000	18474000	31623000	13672000	8308300	3567400	62534000
O43837;O43837-2;O43837-3	Isocitrate dehydrogenase [NAD] subunit beta, mitochondrial	IDH3B	42.183	25430000	438800	449190	0	1360600	862350	0	0	0	4327800	3644800	0	0	865350	2258800	0	0	0	0	2336600	0	0	0	0	0	0	0	0	0	0
O43852-3;O43852;O43852-6;O43852-5;O43852-10;O43852-11;O43852-14;O43852-13;O43852-4;O43852-2;O43852-9;O43852-8;O43852-15;O43852-7;H0Y875;O43852-12	Calumenin	CALU	38.05	2857500	1937700	125680000	5921900	1792600	31829000	2762400	9058900	2951700	4310200	3095000	0	11278000	6895100	42550000	1099900	853590	149030000	1732100	1933400	36762000	0	2720100	1041900	0	0	0	3856800	3082200	22624000
O43920	NADH dehydrogenase [ubiquinone] iron-sulfur protein 5	NDUFS5	12.517	0	0	0	0	765490	55778000	0	551060	645840	0	0	0	666050	12675000	2294400	0	0	0	0	0	59612000	0	0	0	0	0	0	0	1931900	1221100
O60282;Q12840;J3KNA1;E9PET8;O60282-2	Kinesin heavy chain isoform 5C;Kinesin heavy chain isoform 5A	KIF5C;KIF5A	109.49	0	0	0	0	0	0	0	0	0	0	0	0	0	0	994920	0	0	0	0	0	0	0	0	0	0	0	0	0	0	716710
O60493;O60493-4;O60493-2;O60493-3;Q9UMY4;Q9UMY4-2	Sorting nexin-3	SNX3	18.762	1519500	2090000	31983000	188280	0	149730	15221000	0	448740	1147900	0	0	0	0	842990	851430	685960	39454000	0	0	0	3042300	0	0	0	0	0	0	0	0
O60506;O60506-2;O60506-3;O60506-4;O60506-5	Heterogeneous nuclear ribonucleoprotein Q	SYNCRIP	69.602	1572700	1995600	2126200	0	0	930870	0	1666600	3318900	1870600	2717700	804970	1061200	0	4623400	0	0	2063100	0	0	0	0	0	0	0	0	0	0	0	0
O60701;O60701-2;O60701-3;E7EV97;E7ETF4;E7ER83;E7ER95;E9PBD2;D6RHF4	UDP-glucose 6-dehydrogenase	UGDH	55.023	9224600	17597000	2611900	26493000	255410	5433500	83240000	2791600	3594500	155160000	85874000	946730	1407400	0	1784000	11494000	17302000	2658400	14389000	0	4436700	47051000	0	3175200	115300000	63557000	0	833510	0	0
O60716;O60716-2;O60716-4;O60716-6;O60716-3;C9JZR2;O60716-5;O60716-7;O60716-9;O60716-8;O60716-10;O60716-12;O60716-14;O60716-11;O60716-13;O60716-17;O60716-15;O60716-18;O60716-16;O60716-20;O60716-22;O60716-19;O60716-21;O60716-23;O60716-24;O60716-25;O60716-26;O60716-28;O60716-30;O60716-27;O60716-29;O60716-31;O60716-32;E9PRE2;E9PKY0	Catenin delta-1	CTNND1	108.17	12825000	7440400	52667000	7913300	5441300	17476000	20559000	27769000	28302000	42052000	26632000	27940000	19873000	20373000	46770000	11060000	5925600	47415000	7681700	11812000	12579000	9246400	9975800	56352000	31791000	26811000	38703000	28679000	12647000	39540000
O60844	Zymogen granule membrane protein 16	ZG16	18.176	85009000	86260000	15716000	56953000	86982000	8964300	134750000	8484200	2018900	3870000	15887000	423430	90253000	9502200	3219300	136060000	124180000	0	34310000	167500000	7787300	42896000	3398800	0	1883700	5568900	0	95608000	3944500	1469600
O60884;H3BMW5	DnaJ homolog subfamily A member 2	DNAJA2	45.745	9687000	13425000	13747000	7856000	2284400	34332000	0	26697000	20138000	7156800	12048000	0	26581000	37325000	75114000	15896000	14273000	24188000	4637400	2906700	34726000	0	9891600	18434000	3975000	8399600	0	24724000	19286000	60948000
O75083;D6RD66;O75083-3	WD repeat-containing protein 1	WDR1	66.193	192980	279860	46611000	6519400	0	3148900	0	0	4934700	0	0	14049000	0	0	497480	0	0	66056000	0	0	4026900	0	0	4421700	0	0	12994000	0	0	0
O75165;H0YA63	DnaJ homolog subfamily C member 13	DNAJC13	254.41	972220	897880	8613400	659190	882810	775350	0	26263000	3484700	4719200	3982700	5107200	2678800	0	7115600	1897900	0	5548200	0	0	0	0	19336000	4103400	2965500	3458100	8481700	3086800	0	3699100
O75190;O75190-3;O75190-2;C9J2C4;E9PH18;C9J2P2;F8WCZ4;C9JDX6;C9JDR7;C9JB42;C9JN01;Q8WWF6	DnaJ homolog subfamily B member 6	DNAJB6	36.087	971700	558900	0	0	0	3643100	0	0	132550	870150	0	0	1403200	2880200	19690000	0	0	0	0	0	1668700	0	0	0	0	0	0	1352400	1438800	16082000
O75306;O75306-2;B7Z9L2	NADH dehydrogenase [ubiquinone] iron-sulfur protein 2, mitochondrial	NDUFS2	52.545	10563000	13275000	41664000	11304000	18246000	52355000	28817000	67126000	28902000	9661600	13889000	4595600	10898000	33065000	25290000	13505000	8658100	47035000	7361500	18943000	57757000	15075000	28125000	48382000	5134100	11375000	8390500	10553000	28767000	17324000
O75323;F8WBI5;O75323-2	Protein NipSnap homolog 2	GBAS	33.742	0	0	1291200	0	0	8911900	0	0	4635400	210640	182790	646320	1519700	2552600	472620	0	0	0	0	0	11741000	0	0	2676900	0	0	0	1131500	1171600	0
O75340;O75340-2;H0Y9N1;H0Y9X3	Programmed cell death protein 6	PDCD6	21.868	4991000	3010600	1309100	4352400	0	3446400	13955000	1544300	1526600	8767700	6795100	0	1639500	3031100	4380800	0	0	0	0	0	3263600	0	0	0	0	0	0	0	0	0
O75348;C9JRT2;O95670;F2Z307;O95670-2;C9JYK3	V-type proton ATPase subunit G 1;V-type proton ATPase subunit G 2	ATP6V1G1;ATP6V1G2-DDX39B;ATP6V1G2	13.757	1282400	3330500	10335000	0	688130	2014000	0	0	2919300	0	2493900	1108600	3195600	10411000	16208000	1462400	2341300	12188000	0	0	0	0	0	0	0	0	0	0	0	0
O75367;O75367-3;O75367-2;B4DJC3;D6RCF2	Core histone macro-H2A.1;Histone H2A	H2AFY	39.617	270730000	355430000	91537000	60254000	103160000	211960000	290960000	262270000	20818000	618290000	824700000	9854000	303440000	998210000	420740000	407750000	301180000	60612000	111070000	131320000	309210000	227820000	59425000	35547000	264540000	323150000	19601000	567490000	706090000	345480000
O75369-8;O75369;O75369-9;O75369-2;O75369-3;O75369-6;O75369-7;E7EN95;O75369-4;O75369-5;H7C5L4;Q8WXT3	Filamin-B	FLNB	281.63	112830000	83649000	15730000	82325000	20814000	122560000	351160000	8175000	48985000	203440000	200260000	12292000	87468000	112670000	153440000	162680000	82988000	19342000	88338000	43156000	158650000	223120000	4955900	41892000	115110000	125360000	32075000	91620000	49121000	93314000
O75380;D6RBT3	NADH dehydrogenase [ubiquinone] iron-sulfur protein 6, mitochondrial	NDUFS6	13.711	1000900	4286000	25955000	1321900	4068300	56109000	378630	11762000	19721000	0	3268300	898010	2489100	7853000	12443000	529160	1642100	35919000	803110	2159200	79907000	0	1956100	12626000	0	1353600	1752700	1402500	1604300	2631600
O75396	Vesicle-trafficking protein SEC22b	SEC22B	24.593	1888000	1481900	12431000	1453600	3807000	14082000	1051200	10158000	10954000	8320300	5221100	556820	5581400	13249000	11300000	4055300	2356400	16633000	2881300	4936700	12901000	0	10051000	9715600	4839100	5208000	0	4529100	4887600	5896500
O75400;O75400-3;O75400-2	Pre-mRNA-processing factor 40 homolog A	PRPF40A	108.8	0	0	1054100	0	0	1212700	0	0	5474500	0	0	0	6703300	8012200	8447700	0	0	0	0	0	1522400	0	0	5580600	0	0	0	7749500	4238400	6509100
O75431;Q8IZ68;C9JAZ1;C9JNK6;F8WE26	Metaxin-2	MTX2	29.763	3793200	5656000	4306100	4719800	11605000	28297000	6499600	67556000	8872500	5537200	13802000	3020200	10670000	20880000	34779000	5266900	7305300	4978200	6098500	12251000	24176000	5007200	37145000	12046000	6368600	15594000	6485900	13711000	9420900	23478000
O75438-2;O75438	NADH dehydrogenase [ubiquinone] 1 beta subcomplex subunit 1	NDUFB1	11.912	4112400	4300600	13565000	0	2313100	10269000	2404000	19776000	6350800	900910	489970	3581200	4146800	18637000	9576000	6594400	4870700	16915000	0	3349000	12247000	0	10731000	3735100	0	0	5988400	3863700	11505000	6139500
O75477;B0QZ43	Erlin-1	ERLIN1	38.925	2987900	0	935500	2411800	3618500	24128000	0	12516000	10918000	13763000	14343000	803380	8456200	2989500	16512000	3755600	0	0	0	8045800	31742000	0	2134700	11796000	11676000	11081000	0	4451100	4701000	7765400
O75489;E9PS48;B4DFM8;G3V194;E9PKL8	NADH dehydrogenase [ubiquinone] iron-sulfur protein 3, mitochondrial	NDUFS3	30.241	12798000	16796000	9412800	24450000	23126000	103310000	15023000	58534000	12566000	14812000	60606000	22956000	20350000	69742000	65411000	22789000	28676000	16039000	19375000	25747000	134550000	4484300	41819000	20156000	8761300	29872000	12703000	19673000	48922000	45692000
O75494;O75494-2;O75494-3;O75494-6;O75494-4;Q5JRI1;O75494-5;Q8WXF0	Serine/arginine-rich splicing factor 10	SRSF10;FUSIP1	31.3	331260	250510	0	0	0	1255800	0	0	3183500	0	0	0	11686000	8777300	24616000	0	0	0	0	0	0	0	0	3461700	0	0	0	10017000	4631500	19738000
O75531	Barrier-to-autointegration factor	BANF1	10.058	170780000	520870000	275940000	171280000	223870000	281440000	196140000	517660000	152610000	783930000	559500000	54426000	230110000	641740000	336260000	204270000	289680000	206680000	206450000	469820000	289730000	103200000	304250000	165180000	597820000	515240000	138020000	285560000	430340000	287400000
O75694;O75694-2;E9PF10	Nuclear pore complex protein Nup155	NUP155	155.2	375730	0	1179500	0	0	0	0	1476200	0	0	0	0	369010	1203800	1785200	0	0	1152700	0	0	0	0	0	0	0	0	0	0	0	0
O75795;P54855;Q9Y4X1-4;Q9Y4X1-2;P06133;Q6UWM9;Q9Y4X1;Q9Y4X1-5;Q9Y4X1-3;D6RFW5;A6NCP7;F5GY78	UDP-glucuronosyltransferase 2B17;UDP-glucuronosyltransferase 2B15	UGT2B17;UGT2B15	61.095	4745500	771170	0	222000	4287500	12833000	0	0	900100	0	3229200	912180	8847500	730510	0	9828200	1662600	0	0	4198500	14699000	0	0	0	0	2107600	0	5957200	1034800	0
O75874;C9J4N6;C9JLU6;C9JJE5	Isocitrate dehydrogenase [NADP] cytoplasmic	IDH1	46.659	5893000	6271600	0	1378900	0	799990	2541300	0	336370	779100	2176300	0	0	0	186730	8757800	5389600	0	2033400	0	0	0	0	0	0	2698500	0	0	0	0
O75947;O75947-2;F5H608	ATP synthase subunit d, mitochondrial	ATP5H	18.491	0	0	20510000	0	155570	94232000	0	0	56554000	1861900	0	55651000	0	0	14439000	0	0	25512000	0	0	142800000	0	0	84431000	0	0	52875000	0	0	12111000
O75955;B4DVY7;B0V109;A2AB10;A2AB09;A2AB12;B0V111;B0S8A9;B0V2I8;A2AB13;A2AB11;B0V110;B0V112;B0V2J0;B0V113;B0V114;B0S8B0;A2ABJ5;B0V108	Flotillin-1	FLOT1	47.355	47943000	80693000	114540000	104830000	85560000	47516000	32859000	207130000	17993000	82831000	115890000	4649000	176450000	139440000	120910000	56645000	80475000	84615000	125140000	185740000	48149000	24159000	114800000	29015000	62726000	73039000	26103000	151810000	82613000	74205000
O75964;E9PN17;Q7Z4Y8	ATP synthase subunit g, mitochondrial	ATP5L	11.428	8157100	8868700	18798000	1597700	2797500	25199000	3081200	620390	17314000	0	0	5653000	2024900	6091300	9371000	15822000	10667000	21686000	1992100	6252600	28577000	0	0	11594000	0	0	6913500	0	2172700	9465400
O94826	Mitochondrial import receptor subunit TOM70	TOMM70A	67.454	0	0	0	0	0	12169000	0	557130	1315700	2433100	1292600	0	0	0	0	0	0	0	0	0	10481000	0	0	2372600	0	0	0	0	0	0
O94832;J3QRN6;K7EIG7;J3KRL0	Unconventional myosin-Id	MYO1D	116.2	75931000	34705000	141020000	78247000	219500000	130190000	118900000	304810000	36104000	99245000	142160000	34874000	72969000	54318000	147700000	124230000	44262000	174410000	74420000	182920000	129040000	74133000	130930000	55300000	90280000	118100000	127530000	83730000	42160000	147230000
O94905;E5RHW4;E5RJ09;O94905-3;O94905-2	Erlin-2	ERLIN2	37.839	59259000	51977000	85176000	75523000	82712000	181490000	122410000	271720000	139210000	163890000	233310000	66067000	97521000	137970000	173010000	111430000	62861000	95493000	95621000	147300000	143990000	62100000	152530000	133890000	119520000	169560000	94288000	114590000	85661000	138330000
O95168;O95168-2;C9JXQ9;F2Z3P9	NADH dehydrogenase [ubiquinone] 1 beta subcomplex subunit 4	NDUFB4	15.208	0	0	7541500	763220	2485500	31042000	2532600	25896000	2994200	1862900	4910200	598850	2619400	8011000	6451000	0	0	5339400	0	3758100	43020000	0	7537000	3309500	0	0	0	0	2354600	3798200
O95182;M0R0N0;M0R1K9	NADH dehydrogenase [ubiquinone] 1 alpha subcomplex subunit 7	NDUFA7	12.551	0	0	343090	0	0	20122000	0	0	0	0	0	0	0	1543000	0	0	0	0	0	0	19289000	0	0	0	0	0	0	0	0	0
O95716	Ras-related protein Rab-3D	RAB3D	24.267	0	0	272180	0	0	1508500	0	0	0	0	351990	3943600	0	0	0	0	0	0	0	0	1468300	0	0	0	0	0	0	0	0	0
O95747;C9JIG9	Serine/threonine-protein kinase OSR1	OXSR1	58.022	8854500	23374000	8604800	7535000	1446500	0	0	0	0	0	8607600	0	21697000	0	0	0	0	7977300	0	0	0	0	0	0	0	0	0	0	0	0
O95810	Serum deprivation-response protein	SDPR	47.173	30482000	33109000	4864300	7729700	0	1627300	29998000	938830	2797700	5335700	796120	0	39548000	83185000	38912000	40818000	33857000	5868700	5630400	0	5125400	8444000	0	11578000	4391800	0	0	41589000	50260000	28046000
O95816;B4DXE2;A2A296	BAG family molecular chaperone regulator 2	BAG2	23.772	65433000	92567000	93699000	42186000	12327000	41163000	30210000	174720000	44420000	52119000	30655000	5026600	28136000	75424000	95792000	107990000	106350000	79946000	39792000	42834000	21321000	26614000	78996000	39284000	28437000	20456000	11039000	42582000	59251000	63137000
O96000;H3BPJ9;Q96II6;H3BV16	NADH dehydrogenase [ubiquinone] 1 beta subcomplex subunit 10	NDUFB10	20.776	11653000	17810000	31201000	12347000	19552000	73274000	869410	49661000	8115500	10953000	32084000	15121000	7704200	89329000	47978000	12453000	14381000	33721000	9782700	27311000	97297000	0	21698000	10691000	5175900	14316000	58063000	8611500	33667000	31521000
O96008;O96008-2;K7EJ57;K7EKG4	Mitochondrial import receptor subunit TOM40 homolog	TOMM40	37.893	6547200	4868400	13538000	12400000	23014000	110540000	2358200	34077000	50097000	1854000	1707200	32485000	14215000	14587000	37017000	5977300	4211900	16099000	8454100	38141000	127950000	0	33457000	50920000	0	3374200	60207000	8285000	4523100	25483000
P00387-3;P00387;P00387-2;B1AHF3	NADH-cytochrome b5 reductase 3;NADH-cytochrome b5 reductase 3 membrane-bound form;NADH-cytochrome b5 reductase 3 soluble form	CYB5R3	38.226	674310	193780	16630000	865160	525930	21631000	0	3512500	2477500	462470	0	743880	0	0	0	665490	0	16139000	0	1352900	23509000	0	1063000	2173000	0	0	0	0	0	0
P00403	Cytochrome c oxidase subunit 2	MT-CO2	25.565	36159000	29560000	60214000	67359000	175200000	207860000	10755000	181420000	74955000	11742000	28975000	89012000	130150000	64170000	72969000	51388000	33724000	55020000	63982000	268510000	237520000	0	74278000	69790000	9371100	4880900	220050000	162660000	30749000	63283000
P00450;E9PFZ2;H7C5R1;D6RE86;H7C5N5	Ceruloplasmin	CP	122.2	20219000	63111000	16096000	38354000	61925000	16981000	162580000	484510000	6395400	29632000	29240000	23769000	29315000	80720000	25767000	50187000	130290000	14566000	14728000	109710000	11102000	72997000	235110000	7527300	18434000	21606000	80749000	32611000	16534000	14816000
P00734;E9PIT3	Prothrombin;Activation peptide fragment 1;Activation peptide fragment 2;Thrombin light chain;Thrombin heavy chain	F2	70.505	0	0	3954400	0	0	4992500	0	0	25003000	6847200	1541900	24892000	740850	0	1380700	0	0	0	0	0	0	0	0	32902000	0	0	47672000	0	0	0
P00738;J3QR68;J3QLC9;Q0VAC5;H3BS21	Haptoglobin;Haptoglobin alpha chain;Haptoglobin beta chain	HP	45.205	823730	3006400	1035600	0	906480	130230	0	2224700	10583000	5053400	3286200	15495000	9653500	6221600	5299600	0	0	0	0	1044000	0	0	1033600	6137600	1961700	1754100	51867000	4063200	2272900	2232400
P00740;Q5FBE1	Coagulation factor IX;Coagulation factor IXa light chain;Coagulation factor IXa heavy chain	F9	51.778	151390	235880	1201800	307980	429600	2586300	2588900	3893100	10754000	0	2095100	4644500	3671400	3936500	19508000	0	0	1131800	0	0	1859200	0	1652500	16383000	0	895370	5918500	2644500	1688900	18304000
P00747;A6PVI2;Q5TEH5	Plasminogen;Plasmin heavy chain A;Activation peptide;Angiostatin;Plasmin heavy chain A, short form;Plasmin light chain B	PLG	90.568	1021300	3453700	12230000	3428400	2102800	33616000	4538600	55930000	61890000	30755000	8826900	122860000	20526000	14171000	34839000	1094900	2183900	6066000	2027100	2032600	45050000	1865100	21904000	53538000	6079400	1855100	337330000	17618000	3188500	26861000
P01009;P01009-2;P01009-3;G3V2B9;G3V544;G3V387;G3V5R8;P20848	Alpha-1-antitrypsin;Short peptide from AAT	SERPINA1	46.736	404210000	518410000	201660000	1051000000	472820000	455320000	990680000	400490000	286790000	1362400000	1450000000	184820000	458720000	308370000	357290000	629100000	730170000	184150000	1267500000	1010000000	549920000	503720000	166860000	315830000	764320000	846000000	235620000	394090000	156030000	213400000
P01023;F8W7L3;H0YFH1;P20742;P20742-2	Alpha-2-macroglobulin	A2M	163.29	2417800	9106800	9176100	36914000	20642000	33854000	4534400	37547000	70279000	14263000	36284000	27223000	2797300	12703000	7329300	4131900	9481400	8503000	11474000	12476000	30033000	2813500	12387000	137200000	6261300	14989000	89771000	3329500	2523600	3814400
P01024;M0R0Q9;M0QXZ3	Complement C3;Complement C3 beta chain;Complement C3 alpha chain;C3a anaphylatoxin;Complement C3b alpha chain;Complement C3c alpha chain fragment 1;Complement C3dg fragment;Complement C3g fragment;Complement C3d fragment;Complement C3f fragment;Complement C3c alpha chain fragment 2	C3	187.15	22250000	40128000	55119000	52458000	67061000	102060000	140360000	376050000	278700000	308180000	155910000	384850000	204650000	98875000	91141000	31450000	41175000	50873000	71647000	185670000	158980000	152630000	197960000	369960000	216300000	101130000	599650000	242580000	54872000	51200000
P01031	Complement C5;Complement C5 beta chain;Complement C5 alpha chain;C5a anaphylatoxin;Complement C5 alpha chain	C5	188.3	131830	0	467210	461420	128550	4292000	2373800	357260	10894000	15543000	1338300	29833000	1048300	0	0	0	0	0	0	0	1038900	1672400	0	6120400	2073400	653370	88061000	687730	0	0
P01275	Glucagon;Glicentin;Glicentin-related polypeptide;Oxyntomodulin;Glucagon;Glucagon-like peptide 1;Glucagon-like peptide 1(7-37);Glucagon-like peptide 1(7-36);Glucagon-like peptide 2	GCG	20.909	14453000	40478000	1007800	30805000	19809000	196490	0	0	0	0	1224000	0	9164300	0	0	14776000	54197000	0	0	0	0	0	0	0	0	0	0	0	0	0
P01591;D6RD17;D6RHJ6;C9JA05	Immunoglobulin J chain	IGJ	18.098	37402000	89351000	4486800	41565000	49640000	16384000	67046000	315690000	13724000	18230000	15156000	5262300	18928000	44137000	1075900	74809000	142910000	3295700	33654000	76975000	8032300	39016000	169300000	13020000	4679200	4487100	8824800	11965000	18598000	1662200
P01598;P01596	Ig kappa chain V-I region EU;Ig kappa chain V-I region CAR	IGK	11.788	1303700	11539000	7451900	741930	843040	0	1216400	8120700	499070	0	0	0	2355700	0	0	1603200	18335000	3071700	0	0	0	0	0	0	0	0	0	0	0	0
P01764	Ig heavy chain V-III region VH26	IGH	12.582	853390	3759500	7291000	0	0	0	0	0	0	0	0	9574800	0	0	0	0	0	7168300	0	0	0	0	0	0	0	0	0	0	0	0
P01765;P01774;P01776;P01779	Ig heavy chain V-III region TIL;Ig heavy chain V-III region POM;Ig heavy chain V-III region WAS;Ig heavy chain V-III region TUR	IGH	11.612	749360	9825900	1942300	4221800	6693700	8213400	0	34074000	1218800	7323400	1024300	10075000	18242000	5739400	0	1123800	5385500	1523000	2767200	24940000	14660000	0	35917000	0	0	0	8317600	8716400	2696700	0
P01766;P01777;P01767;P01763;P01772;P01762;P01768;P01769;P01771;P01773	Ig heavy chain V-III region BRO;Ig heavy chain V-III region TEI;Ig heavy chain V-III region BUT;Ig heavy chain V-III region WEA	IGH	13.227	2985200	5516400	7009800	6815000	9004100	5721800	11998000	59932000	8784500	8331800	6483300	8037600	17479000	26730000	3176600	3833100	5562200	6269300	5188100	10213000	3622800	5191000	66534000	6110400	4903800	3754400	11986000	12031000	11320000	3114200
P01781	Ig heavy chain V-III region GAL	IGH	11.771	0	0	0	0	0	0	0	0	0	0	0	0	0	0	0	0	0	0	0	0	0	0	0	0	0	0	0	0	0	0
P01833	Polymeric immunoglobulin receptor;Secretory component	PIGR	83.283	21755000	41964000	2087800	17242000	27201000	30656000	31369000	22293000	140620000	11597000	20341000	7589200	119780000	81053000	17286000	28679000	33377000	0	13315000	53923000	29128000	12820000	5871700	189620000	7039800	6871000	15792000	156290000	30309000	7769800
P01834	Ig kappa chain C region	IGKC	11.609	318370000	686600000	664970000	573730000	547500000	290350000	619660000	2694800000	384410000	519970000	264190000	248180000	274490000	596500000	97744000	474840000	914360000	791050000	431450000	714530000	301500000	380280000	1518600000	549850000	269880000	198540000	426790000	318200000	302870000	78482000
P01857	Ig gamma-1 chain C region	IGHG1	36.105	85822000	141010000	799850000	287590000	173660000	201410000	452660000	3949100000	880180000	267170000	146580000	156710000	159410000	166860000	81153000	122890000	159370000	847390000	302650000	386120000	243360000	308170000	2021000000	805750000	180790000	92569000	296290000	219870000	121070000	73921000
P01859	Ig gamma-2 chain C region	IGHG2	35.9	2347000	3882600	29198000	0	0	0	0	0	0	0	0	0	0	0	0	0	0	28094000	0	0	0	0	0	0	0	0	0	0	0	0
P01860	Ig gamma-3 chain C region	IGHG3	41.287	10920000	15290000	58521000	6594100	3989900	5929600	15328000	46365000	28220000	24004000	5423000	16305000	260010	322180	427620	13199000	16520000	55018000	0	0	4629900	0	0	0	41770000	0	20779000	0	0	0
P01861	Ig gamma-4 chain C region	IGHG4	35.94	7333300	11683000	33566000	9113800	6717400	13783000	11670000	38672000	22405000	19614000	14642000	11944000	7444300	3080500	0	5636900	7395900	50227000	0	0	0	0	6913700	34596000	0	0	0	0	0	0
P01871-2;P01871;P04220	Ig mu chain C region;Ig mu heavy chain disease protein	IGHM	51.79	5935700	28132000	38254000	41085000	64009000	32733000	74025000	1454000000	43095000	170610000	49029000	169890000	140420000	284980000	121580000	16183000	36012000	51850000	39060000	132150000	43067000	59132000	742190000	41707000	103040000	29829000	434590000	141190000	144930000	82065000
P01876	Ig alpha-1 chain C region	IGHA1	37.654	214270000	472780000	41397000	293690000	349200000	156520000	631180000	3267800000	276750000	203680000	263690000	70522000	304510000	431020000	22528000	372010000	735360000	37709000	346000000	780750000	191210000	329850000	1260700000	305730000	124280000	116950000	161030000	371120000	293950000	22748000
P01877	Ig alpha-2 chain C region	IGHA2	36.526	75682000	185890000	0	13564000	39279000	15587000	89054000	812100000	16760000	21604000	19582000	0	20135000	26161000	0	96213000	206680000	0	0	107220000	12197000	66723000	421750000	15597000	6218100	12750000	0	16742000	13102000	0
P01891	HLA class I histocompatibility antigen, A-68 alpha chain	HLA-A	40.908	0	393540	21578000	16042000	18548000	27287000	19812000	233210000	67786000	6371400	0	13549000	6998900	10558000	39446000	0	0	38612000	15387000	29254000	35203000	9001400	113000000	67912000	0	0	30304000	10596000	7750500	24579000
P01903;Q30118;Q5SP06;P01906;F5GZ59	HLA class II histocompatibility antigen, DR alpha chain	HLA-DRA	28.607	1224600	2880700	34308000	7472200	10918000	6442600	0	54473000	8517500	4158600	5801100	18878000	2197900	4500000	9790000	0	0	20970000	3027800	7779300	0	0	42139000	4444000	0	1742100	65249000	1614400	0	0
P02042;E9PFT6;E9PEW8;C9JRG0	Hemoglobin subunit delta	HBD	16.055	294570	156850	0	0	0	0	0	0	0	4226600	317750	0	0	0	0	0	0	0	0	0	0	0	0	0	2766800	0	0	0	0	0
P02452;I3L3H7;P02458	Collagen alpha-1(I) chain	COL1A1	138.94	1863300000	3036000000	1946200000	4785100000	2924000000	2808600000	2039100000	5907900000	898420000	2462700000	1082200000	1802600000	881660000	3029400000	605910000	2805800000	4452800000	1959200000	4725800000	5450700000	3050200000	935600000	2263800000	922040000	935870000	728120000	5003000000	757950000	1291200000	259540000
P02461;E7ENY8;P02461-2;H7C435	Collagen alpha-1(III) chain	COL3A1	138.56	16568000	48982000	101560000	70375000	37746000	80499000	2833100	128770000	66302000	18365000	10377000	265550000	12787000	23998000	397970	7727300	12846000	18906000	13451000	13608000	16069000	1150000	12033000	16101000	0	3444400	1085000000	4468600	4591700	0
P02462;P02462-2	Collagen alpha-1(IV) chain;Arresten	COL4A1	160.61	45787000	65167000	234440000	317510000	144950000	79015000	554190000	269230000	147600000	151640000	131560000	379240000	72862000	111250000	186130000	65552000	74696000	255000000	285460000	214460000	76438000	298560000	163230000	177710000	115400000	126090000	827590000	86277000	64702000	138800000
P02511;E9PR44;E9PJL7;E9PRA8;E9PNH7;E9PS12;E9PRS4;H0YCW8	Alpha-crystallin B chain	CRYAB	20.159	124830000	200310000	138310000	273500000	65655000	74180000	622400000	204420000	12925000	78232000	63029000	380530	347890000	1236600000	253340000	174680000	202380000	112680000	314820000	107090000	85892000	390830000	105190000	19553000	30611000	35190000	0	319220000	760610000	172220000
P02533	Keratin, type I cytoskeletal 14	KRT14	51.621	144790	0	925260	0	1209800	0	941800	3240800	2672900	3460200	10176000	21925000	30456000	1345900	4341500	0	0	0	0	3739800	0	0	2929800	8357600	3378300	8419100	38288000	34626000	0	2233000
P02538;P48668;	Keratin, type II cytoskeletal 6A;Keratin, type II cytoskeletal 6C	KRT6A;KRT6C	60.044	696270	971200	2565300	2272500	9413500	389130	2390600	8295900	11828000	6095400	23836000	24040000	74367000	1343100	6902300	0	0	7771000	8174100	7954500	0	0	0	11482000	0	20122000	52525000	83175000	0	0
P02545;P02545-3;Q6UYC3;P02545-4;D6RAQ3;H0YAB0	Prelamin-A/C;Lamin-A/C	LMNA	74.139	3904500000	5467300000	598640000	1558200000	517560000	2549800000	5758200000	953640000	497550000	1631300000	2173500000	377610000	7386700000	13739000000	4957100000	6504900000	7589600000	455540000	1184100000	470510000	2827900000	3027100000	313570000	521560000	866720000	1181800000	320350000	7902700000	7992100000	3227800000
P02545-2;Q5TCI8	Lamin C	LMNA	65.134	0	18175000	0	0	0	0	0	0	0	0	0	0	0	0	0	0	21513000	0	0	0	0	0	0	0	0	0	0	0	0	0
P02649;H0Y7L5;E7ERP7;E9PEV4	Apolipoprotein E	APOE	36.154	3696900	7781000	723780	3544400	1727800	394700	2581700	0	0	10315000	13919000	2879800	4798000	1722500	920400	4159300	11755000	0	0	2195600	0	0	0	0	0	0	0	0	0	0
P02671;P02671-2	Fibrinogen alpha chain;Fibrinopeptide A;Fibrinogen alpha chain	FGA	94.972	244780000	171570000	1473200000	1288200000	1665100000	842800000	937360000	3991100000	13033000000	3456500000	1459000000	3505500000	733340000	1298500000	1524800000	337930000	234240000	1217500000	1669800000	3684600000	844300000	686730000	2028800000	16177000000	2171800000	634280000	6082300000	653640000	763080000	1157700000
P02675;D6REL8;	Fibrinogen beta chain;Fibrinopeptide B;Fibrinogen beta chain	FGB	55.928	486230000	380530000	3473800000	2568300000	3326500000	1546800000	2562700000	13529000000	46840000000	8706400000	2575300000	13530000000	1283600000	2071500000	2914000000	600700000	424760000	2794400000	2394600000	5185900000	1617500000	1071400000	5436600000	63348000000	4409500000	1341700000	27730000000	1108100000	1050200000	1586300000
P02679;P02679-2;C9JC84;C9JEU5	Fibrinogen gamma chain	FGG	51.511	469510000	379600000	2830300000	1813100000	2061100000	1200400000	1775400000	8116100000	30983000000	6600700000	2263200000	11827000000	1264100000	2526800000	2263500000	597340000	404330000	2890200000	2341400000	5124100000	1681300000	803470000	4542200000	37807000000	4285100000	1277800000	23427000000	1019800000	1038200000	1595400000
P02730	Band 3 anion transport protein	SLC4A1	101.79	2572400	6919400	18721000	13852000	8522400	6428700	39394000	63791000	0	39407000	33930000	159870	13476000	43933000	164590000	17254000	21026000	14642000	5872300	0	4442600	6008300	40851000	0	12068000	10176000	0	12992000	6140200	160810000
P02743	Serum amyloid P-component;Serum amyloid P-component(1-203)	APCS	25.387	897680000	1734400000	262670000	2473000000	835090000	199880000	1813700000	534710000	7062100	626120000	742860000	6589000	314150000	295730000	16869000	1469000000	2529900000	335480000	2295900000	1519300000	154170000	594650000	228950000	6034400	331040000	478150000	15466000	248920000	131310000	10701000
P02746;D6R934;D6RA08;D6RGJ1	Complement C1q subcomponent subunit B	C1QB	26.721	435630	2685000	7270600	2257700	1354100	2727300	5940300	6483600	12913000	868560	0	6348300	5194300	13895000	10382000	1088500	2837600	4994400	2261200	2138600	2505800	0	0	25497000	0	0	7586700	7769500	5943900	5338400
P02747	Complement C1q subcomponent subunit C	C1QC	25.773	282940	1373000	2829000	4730200	3941800	7540400	5333800	8731900	19572000	1488400	1760300	6620900	4086900	7625800	7152900	0	1553500	0	2145300	3490800	3318400	0	1556300	38483000	1123000	1340500	21313000	1878700	1800300	1607400
P02748	Complement component C9;Complement component C9a;Complement component C9b	C9	63.173	4745100	4352700	16714000	7027600	8963800	59972000	3390000	25479000	87906000	131790000	65820000	98958000	28880000	9471000	4341500	3938800	4002700	11343000	6945600	18574000	90778000	0	13314000	77352000	93403000	15265000	269790000	14168000	4553400	2858300
P02751;P02751-3;E9PE77;P02751-15;P02751-7;P02751-8;P02751-14;P02751-6;P02751-9;P02751-5;F8W7G7;P02751-10;P02751-11;P02751-13;P02751-4;P02751-12;H0Y7Z1;E9PG29;P02751-2;H0Y4K8	Fibronectin	FN1	262.62	1095700000	1749400000	2161000000	497790000	216800000	2655200000	1187700000	552970000	4314600000	583590000	561050000	1927000000	1212300000	2987400000	6318600000	1809100000	2486400000	1868400000	432460000	375900000	2822900000	438200000	280250000	5456800000	371790000	376950000	3279800000	1162800000	1593000000	4965700000
P02760;B7Z8R6	Protein AMBP;Alpha-1-microglobulin;Inter-alpha-trypsin inhibitor light chain;Trypstatin	AMBP	38.999	28119000	38373000	17644000	115520000	54717000	4431500	29626000	24250000	9111100	114830000	48542000	4061200	38756000	24217000	6648200	23830000	25325000	8811200	134380000	138810000	2830500	21115000	3966600	4088700	82258000	34084000	6173600	29797000	10736000	0
P02788;E7ER44;P02788-2;E7EQB2;C9JCF5;C9J0S5;	Lactotransferrin;Kaliocin-1;Lactoferroxin-A;Lactoferroxin-B;Lactoferroxin-C	LTF	78.181	916660	0	122610000	0	1709700	34391000	6175600	61128000	273670000	11795000	11544000	96099000	221370000	121040	11200000	1679500	0	127050000	0	2880900	27228000	0	16230000	351990000	10352000	6147600	201270000	222510000	0	0
P03973	Antileukoproteinase	SLPI	14.326	0	0	0	0	326190	0	0	0	0	0	0	0	7077500	0	0	0	0	0	0	0	0	0	0	0	0	0	0	8026700	0	0
P04003;A6PVY5;F2Z2V7	C4b-binding protein alpha chain	C4BPA	67.033	0	0	71189000	536000	71862	28160000	13708000	73189000	188710000	73534000	9837900	887330000	5851400	5785600	23155000	0	0	26021000	368130	0	32827000	2881100	9835400	230360000	21327000	3261400	2178100000	2252700	1020800	10804000
P04004;H0YJW9	Vitronectin;Vitronectin V65 subunit;Vitronectin V10 subunit;Somatomedin-B	VTN	54.305	453770000	712910000	169980000	1392800000	935810000	458420000	1004200000	562260000	1064400000	1098200000	1278700000	462830000	411700000	387930000	272830000	603650000	832370000	154140000	1564900000	2021300000	578060000	629340000	321990000	1336300000	601370000	512180000	905550000	380140000	212080000	194940000
P04080	Cystatin-B	CSTB	11.139	0	2216600	9543800	949080	0	8256500	739190	0	5741400	1632300	2523500	0	2804900	1950000	4088400	0	0	6281300	0	0	10150000	0	0	6965200	0	0	0	0	0	0
P04083;Q5T3N1;Q5T3N0	Annexin A1;Annexin	ANXA1	38.714	9064500	7525500	921820	5046600	0	0	8944300	0	0	25493000	7665900	0	4008300	10765000	3753100	16918000	10275000	0	0	0	0	0	0	0	8678400	6730300	0	4069800	6464700	5385100
P04114;A8MUN2	Apolipoprotein B-100;Apolipoprotein B-48	APOB	515.6	3181200	14923000	10891000	26862000	24770000	2572800	7949700	23440000	15467000	31094000	11781000	77338000	1372600	7124300	2498700	1159400	5372200	1891500	4858500	4788100	1011000	2646100	2382400	3529600	13344000	2159400	302570000	731010	0	616300
P04196	Histidine-rich glycoprotein	HRG	59.578	0	0	637440	1437000	1922000	1480100	9315400	3497000	295480000	4432600	1449800	282700	2368800	205250	3258300	0	0	0	106120	293860	172000	254510	171800	357940000	222740	123030	86039	131640	0	189100
P04233-2;H0YBZ2;P04233;P04233-3;E7ESL3;H0YBZ8;E7EQJ3	HLA class II histocompatibility antigen gamma chain	CD74	26.398	748560	1665400	6277100	1534200	2938300	2772000	0	31863000	6605500	7985200	10834000	580800	12888000	11370000	19342000	0	0	0	0	9396700	0	0	0	0	0	8075400	0	11325000	7989500	10203000
P04264;F5GY66	Keratin, type II cytoskeletal 1	KRT1	66.038	302380000	213010000	346610000	222930000	401830000	110970000	603640000	1633500000	722800000	1244000000	1620100000	789140000	490780000	274070000	732850000	544540000	204580000	353510000	318300000	977720000	138630000	325090000	760390000	793930000	560550000	1057200000	1714900000	687640000	72551000	707590000
P04275	von Willebrand factor;von Willebrand antigen 2	VWF	309.26	5042100	25906000	6071000	70882000	69216000	18901000	61113000	159420000	1832000	117730000	83316000	1932000	28426000	72708000	113390000	8443900	36419000	9784900	52681000	117290000	17339000	49614000	86299000	5478600	67980000	45030000	4736300	29015000	40247000	94981000
P04350;M0R278;M0R1I1	Tubulin beta-4A chain	TUBB4A	49.585	0	0	0	0	0	128260000	94648000	0	2872600	0	0	0	0	34036000	27196000	0	0	0	0	0	73384000	94538000	0	4541500	0	0	0	0	0	0
P04406;E7EUT4;E7EUT5	Glyceraldehyde-3-phosphate dehydrogenase	GAPDH	36.053	128360000	83741000	45003000	122060000	32211000	92488000	192330000	142210000	348900000	377900000	202980000	80702000	237860000	463570000	366380000	175630000	90413000	29113000	112820000	64897000	92912000	111790000	64435000	452920000	215400000	143030000	168890000	266430000	256140000	285090000
P04440;A2BEU2;B0V056;B0V1E4;Q5SQ72;F5H135	HLA class II histocompatibility antigen, DP beta 1 chain	HLA-DPB1	29.159	780370	1973200	7937200	1375200	3501200	5159200	0	3488400	457800	7415800	28627000	6151100	7129400	15004000	27726000	0	0	0	0	0	0	0	0	0	0	0	0	0	0	19293000
P04632;K7ELJ7;K7EKD8;K7EIV0;K7EM73;K7EP80;K7ES82;Q96L46;K7EK10;K7EMQ1;K7ES78	Calpain small subunit 1	CAPNS1	28.315	12007000	16346000	1243700	8486200	543270	1997500	17073000	3341300	0	23480000	11252000	0	6159600	8288700	9495800	26423000	26132000	0	5714500	2882100	3902800	6840900	0	0	8711300	5029600	0	3910900	4550000	4807900
P04792;F8WE04;C9J3N8	Heat shock protein beta-1	HSPB1	22.782	398870000	381490000	711170000	556990000	64190000	501100000	1041700000	331760000	442440000	189540000	272400000	46781000	775050000	4247100000	2648100000	544400000	564470000	846080000	628640000	140730000	768770000	668660000	141460000	487570000	79172000	116840000	98480000	657150000	2083300000	1839800000
P04839;F5GWD2;F5GWU5	Cytochrome b-245 heavy chain	CYBB	65.335	0	0	18455000	0	1348200	3665400	0	44832000	16330000	211950	604960	12294000	807980	583870	2474300	0	0	12803000	0	1527400	2052900	0	31531000	17744000	0	0	27944000	0	629250	3091100
P04843;B7Z4L4;F8WF32	Dolichyl-diphosphooligosaccharide--protein glycosyltransferase subunit 1	RPN1	68.569	83587000	80169000	455860000	195840000	223610000	961840000	405360000	1934800000	552890000	346190000	255670000	196720000	186320000	286770000	592310000	135590000	105770000	551590000	175650000	396760000	1076300000	176030000	1182000000	585340000	123030000	188190000	276140000	181160000	152960000	405730000
P04844;P04844-2;Q5JYR7;Q5JYR4;F2Z3K5	Dolichyl-diphosphooligosaccharide--protein glycosyltransferase subunit 2	RPN2	69.283	33498000	61228000	96845000	81427000	67708000	232940000	117020000	484150000	104000000	61397000	133720000	47362000	113350000	152620000	211710000	71188000	80873000	135350000	61618000	102300000	231950000	30001000	245270000	127250000	23222000	80292000	124580000	118080000	116440000	151860000
P04899-4;P04899;B3KTZ0;P04899-2;P04899-3;B4E2X5;F5GZL8;P08754;P63096;P63096-2;P09471;P09471-2;Q5JWF2;Q5JWF2-2;P38405-2;A6NI00;P63092;P38405;P63092-2;P63092-3;A8MTJ3;P19087;P11488;H0Y7F4;Q5JWE9;P38405-3;C9JPP4;H3BTM2;H0Y7E8;Q5JWD1;A2A2R6	Guanine nucleotide-binding protein G(i) subunit alpha-2	GNAI2	41.548	12938000	13288000	72082000	59476000	61708000	64080000	71948000	346670000	69403000	100340000	67551000	41357000	47777000	86279000	76602000	16281000	20414000	78030000	47795000	131540000	71494000	29633000	204930000	65078000	64119000	49683000	92908000	50585000	32989000	50001000
P05026;P05026-2;A6NGH2;B7Z9S8	Sodium/potassium-transporting ATPase subunit beta-1	ATP1B1	35.061	2905800	2347500	33597000	379940	6268900	127250000	6572600	11106000	82158000	6866900	8035600	47486000	3672900	5287700	35151000	3345500	6374200	22122000	0	5746700	203340000	0	2351900	79273000	2292600	2677200	80976000	909410	2904100	15411000
P05091;F8VXI5;E7EUE5;F8W0A9;P00352;F8VP50;Q5SYQ8;Q5SYQ9;Q5SYQ7	Aldehyde dehydrogenase, mitochondrial	ALDH2	56.381	726390	813250	647890	737540	695220	24879000	11806000	0	9327000	1418900	2826400	124990	204290	0	0	0	1541600	0	0	1670700	33063000	2754000	0	3399100	0	2314800	0	0	0	0
P05107;A8MYE6;J3KNI6	Integrin beta-2;Integrin beta	ITGB2	84.781	0	0	20218000	679920	1419300	6392900	0	29928000	13781000	1345500	747600	29124000	623400	2580200	9289800	0	0	14721000	0	0	3398800	0	7481900	7597000	0	0	96965000	0	0	3162200
P05109	Protein S100-A8	S100A8	10.834	587100	2756300	395630000	1039300	12606000	32193000	1703600	73525000	65989000	24991000	12874000	187250000	56873000	4902700	9720500	0	1816200	343750000	0	8962000	22395000	0	27233000	54710000	5967900	3789600	559330000	74042000	1828200	3398400
P05141;Q9H0C2	ADP/ATP translocase 2	SLC25A5	32.852	28700000	9813100	45810000	22725000	14824000	73663000	11618000	32096000	58287000	11357000	28617000	9907200	32014000	17439000	48215000	70294000	7993500	55742000	11139000	30075000	94514000	14009000	12539000	42818000	5452500	19287000	16202000	14806000	10172000	29813000
P05164-3;P05164;P05164-2;J3QSF7	Myeloperoxidase;Myeloperoxidase;89 kDa myeloperoxidase;84 kDa myeloperoxidase;Myeloperoxidase light chain;Myeloperoxidase heavy chain	MPO	87.248	0	0	971440000	0	19025000	128220000	937510	366210000	237110000	96235000	12016000	1815400000	16419000	1636200	15029000	0	0	1234500000	0	28855000	132870000	0	128150000	223060000	53544000	8021400	3989200000	9504600	533910	9777000
P05186;P05186-3;P05186-2;B1ANL0	Alkaline phosphatase, tissue-nonspecific isozyme	ALPL	57.304	334300	3225000	5513800	1927000	4447100	4595900	2113600	95358000	441020	10412000	15241000	47006000	16126000	21521000	3021400	0	1364100	2290700	1809900	5336600	1273300	1342200	56422000	0	1647800	4100400	132270000	9289700	16188000	948450
P05387;H0YDD8	60S acidic ribosomal protein P2	RPLP2	11.665	10549000	20114000	10233000	11192000	12556000	101240000	3385100	2506100	16413000	0	2190200	0	16851000	4557000	10852000	15315000	29343000	5594400	6086400	8511200	110950000	0	0	17711000	0	0	0	19910000	3973300	11353000
P05388;Q8NHW5;F8VWS0;Q3B7A4;F8VU65;G3V210;F8VRK7;F8VQY6;F8VPE8;F8VZS0;F8VW21;F8VS58;F8VWV4	60S acidic ribosomal protein P0;60S acidic ribosomal protein P0-like	RPLP0;RPLP0P6	34.273	14907000	15714000	13899000	22151000	13373000	72551000	43778000	13543000	13867000	92815000	80967000	3288300	21735000	15372000	33606000	26013000	21638000	16753000	17218000	24372000	59442000	20739000	7422700	10427000	63258000	62933000	5410300	25510000	11631000	27895000
P05534;Q09160;B1AZU4;Q5SPT7;P30511-3;P30511;E9PGX5;P30511-2;H0Y842;Q5RJ85;P17693;Q31611	HLA class I histocompatibility antigen, A-24 alpha chain	HLA-A	40.688	11348000	12813000	170480000	16195000	35949000	49198000	19755000	138910000	71389000	50272000	24435000	25533000	25294000	51957000	105700000	19670000	13252000	152540000	10917000	57628000	48035000	7989600	89631000	98157000	33270000	12266000	56156000	33558000	23960000	74076000
P05556-3;P05556-4;P05556-5;P05556;P05556-2;E7EQW5;E7EUI6;E9PLR6;Q5T3E6;C9JPK5;E7ERX5;H7C4N8;E9PQJ2;Q5T3E5;C9JJP8	Integrin beta-1	ITGB1	91.619	4001000	4149100	142500000	15205000	12868000	74018000	6237100	30392000	13120000	21397000	33495000	70323000	14024000	25877000	30632000	3175000	3964300	235590000	3594100	8267900	92763000	4312200	6912500	13491000	5276700	6964600	135040000	3405700	6093600	5672300
P05783;F8VZY9;	Keratin, type I cytoskeletal 18	KRT18	48.057	640340000	546810000	46813000	266590000	62967000	783050000	1095200000	763560	224260000	816010000	447160000	23971000	195040000	237900000	160360000	916860000	657980000	48137000	248610000	132900000	833500000	415060000	0	256300000	458190000	353620000	71488000	242780000	141940000	140540000
P05787-2;P05787;F8VU64;F8VUG2;F8W1U3;F8VP67;F8VRG4;P08729;H0YIB2;Q9NSB2;F8VQY3;F8VVA1	Keratin, type II cytoskeletal 8	KRT8	56.608	2400800000	2757900000	247740000	1063900000	236990000	1675300000	2986200000	121820000	639110000	1713200000	1585500000	128100000	869880000	703140000	744630000	3803900000	3257400000	135560000	1019100000	313850000	1855400000	1403400000	21929000	654140000	1096400000	1117500000	188200000	991900000	403120000	469380000
P05997	Collagen alpha-2(V) chain	COL5A2	144.91	54850000	105760000	535690000	104100000	53914000	211820000	44506000	410920000	273080000	60690000	24669000	338180000	25390000	362840000	67099000	112200000	191590000	577960000	206500000	194930000	197320000	42364000	159020000	211500000	38989000	22109000	683820000	23558000	106250000	38079000
P06396;F5H1A8;Q5T0H9;Q5T0H8;Q5T0H7;	Gelsolin	GSN	85.696	0	0	0	0	0	4238500	0	0	0	0	0	0	0	0	0	0	0	0	0	0	4017400	0	0	0	0	0	0	0	0	0
P06396-2;Q5T0I0	Gelsolin, isoform 2	GSN	80.64	533940000	748750000	853060000	603600000	294140000	926010000	1903000000	1002500000	395990000	612670000	505740000	145730000	879920000	1362100000	1284200000	753250000	993280000	817590000	624550000	557100000	965410000	1082800000	487020000	415250000	386260000	423720000	306940000	809490000	744770000	818150000
P06396-3;Q5T0I1	Gelsolin, isoform 3	GSN	81.94	0	0	3157500	0	0	0	0	0	0	0	0	0	0	0	0	0	0	3084100	0	0	0	0	0	0	0	0	0	0	0	0
P06576;F8VPV9;H0YH81;F8W079;F8W0P7;H0YI37;F8VQY0	ATP synthase subunit beta, mitochondrial;ATP synthase subunit beta	ATP5B	56.559	55329000	45806000	95702000	18253000	26262000	399010000	101420000	5480900	119130000	55845000	26749000	28920000	22746000	79873000	123300000	94050000	43199000	94116000	12657000	41480000	478140000	34311000	2479700	120210000	20396000	10114000	46922000	17228000	23057000	102930000
P06702	Protein S100-A9	S100A9	13.242	805840	4382800	263050000	1155100	8483200	47160000	8343800	73122000	67114000	36481000	13412000	342560000	101880000	8844100	6649500	0	5373100	359600000	0	30007000	60308000	4121400	36149000	74673000	21882000	9340100	653300000	123370000	7961200	3107200
P06703	Protein S100-A6	S100A6	10.18	23855000	19241000	12451000	10777000	2501100	9379800	42579000	14437000	14701000	43965000	8327600	3257600	10425000	9791900	6742300	35964000	27654000	9559000	6262300	2859300	7439900	28250000	7845200	17827000	29395000	4851900	6376800	8742700	4040200	0
P06731;H9KVA7;M0QXV9;M0QX98;M0R3J1;P13688-5;P13688-6;P13688-9;P13688-11;E7EUB1;P13688-4;P13688-3;M0QYM2	Carcinoembryonic antigen-related cell adhesion molecule 5	CEACAM5	76.794	0	285320	211770000	3414100	15806000	490670000	1608800	13725000	303210000	738370	5089800	371700000	11652000	3011400	93850000	0	0	150250000	0	8243400	450610000	0	2582200	277950000	255160	1154400	1086300000	3142400	814120	46264000
P06733;P06733-2;K7EM90;K7EN23;K7EQF3;P09104;P13929;P13929-2;B7Z2X9;P13929-3;F5H0C8;E5RGZ4;K7EKN2;K7EPM1;E5RG95;F5GZ30;E5RI09;F5GWQ3;F5H5U1;F5H1C3	Alpha-enolase	ENO1	47.168	39497000	31818000	9087700	11449000	1186900	31160000	58140000	4983600	25550000	56297000	39603000	7597700	9984100	0	4497100	61409000	37722000	5328500	6985800	3591900	26610000	28925000	0	21381000	34935000	45714000	14721000	10268000	0	2283600
P06748;P06748-2;P06748-3;E5RI98;E5RGW4	Nucleophosmin	NPM1	32.575	108680000	124670000	153780000	11501000	5435700	81989000	42835000	100600000	49179000	13638000	17151000	458900	542700000	1412700000	863290000	404210000	354040000	331210000	14513000	13816000	44598000	39589000	34718000	30184000	9409700	11117000	0	416430000	458820000	542510000
P06756;P06756-2;P06756-3;H7BZG1	Integrin alpha-V;Integrin alpha-V heavy chain;Integrin alpha-V light chain	ITGAV	116.04	4450500	6791500	11494000	30186000	10635000	6302600	7815500	21539000	0	9256500	16915000	2013700	0	0	0	7753200	9232800	9460700	0	0	0	0	0	0	0	0	0	0	0	0
P07148;A8MW49;Q9NQV6-6	Fatty acid-binding protein, liver	FABP1	14.208	516580	2643100	17168000	0	268370	5424500	34674000	0	3225200	0	1224700	0	0	3513500	0	0	0	28337000	0	612120	8038000	5005900	0	2763700	0	0	0	0	1647300	0
P07203	Glutathione peroxidase 1	GPX1	22.106	809690	984320	1729700	370000	145400	3976400	0	2364700	0	2441300	0	588040	423270	2114400	449620	0	0	0	0	0	0	0	1290900	0	0	0	0	0	0	0
P07225;G5E9F8	Vitamin K-dependent protein S	PROS1	75.122	0	0	0	0	0	646980	0	515070	0	1826500	0	14706000	0	0	0	0	0	0	0	0	0	0	0	0	0	0	34434000	0	0	0
P07339;H7C469;C9JH19;F8WD96;F8W787;H7C1V0	Cathepsin D;Cathepsin D light chain;Cathepsin D heavy chain	CTSD	44.552	1383900	5201200	0	0	0	0	0	14755000	48155000	17857000	6060600	0	3013900	17626000	0	5738700	14638000	0	0	0	0	0	12324000	10057000	15299000	7383100	0	5327500	27738000	0
P07355-2;P07355;H0YN42;H0YMU9;H0YMD0;A6NMY6;H0YM50;H0YKS4;H0YNP5;H0YL33;H0YN28;H0YMM1;H0YNA0;H0YMW4;H0YKX9;H0YMT9;H0YLV6;H0YKZ7;H0YKL9;H0YN52;H0YKV8;H0YMD9;H0YKN4;H0YNB8;H0YLE2	Annexin A2;Annexin;Putative annexin A2-like protein	ANXA2;ANXA2P2	40.411	116420000	139200000	44125000	91904000	21811000	137800000	990930000	47768000	16505000	978560000	485680000	4963800	78448000	83511000	61402000	225320000	227100000	35701000	80284000	22668000	156650000	400300000	33638000	16046000	640030000	362250000	10077000	116360000	63865000	24032000
P07357	Complement component C8 alpha chain	C8A	65.163	0	0	224710	0	235020	6746700	0	0	7371700	10680000	274440	11383000	0	0	0	0	0	0	0	0	5123600	0	0	8247000	5842800	0	28940000	0	0	0
P07360	Complement component C8 gamma chain	C8G	22.277	0	0	0	0	0	2484600	0	0	4933200	5996000	1819900	23036000	2470200	0	0	0	0	0	0	0	564500	0	0	915910	768690	389000	63365000	573280	0	0
P07384;E9PRM1;E9PQB3;E9PLQ6;E9PSA6;E9PJA6;E9PMC6;E9PLC9;E9PJJ3;E9PLX0;E9PL37;E9PIA9	Calpain-1 catalytic subunit	CAPN1	81.889	2950100	2674000	601000	14931000	1262000	1085100	25267000	0	0	46005000	30681000	0	4974300	1178700	1263700	6945500	4900800	0	19646000	3720800	0	12793000	0	0	35888000	10152000	0	3449300	1800900	0
P07437;Q5JP53;Q5ST81;E9PBJ4;A6NNZ2;I3L2F9;A6NKZ8;G3V2A3	Tubulin beta chain	TUBB	49.67	245420000	369690000	796790000	733910000	299670000	1398000000	1213000000	1703700000	752780000	752530000	805440000	238110000	1338600000	1814500000	2558900000	420840000	481870000	827110000	634130000	546810000	1332900000	538850000	775200000	820780000	502870000	546400000	678900000	1383400000	1131100000	1876900000
P07585;F8VWU0;F8VXZ8;P07585-2;P07585-3;P07585-4;F8VNV6;F8VX58;H0YIH3;H0YI87;F8VSI3;F8VU58;F8VNW0;P07585-5	Decorin	DCN	39.746	3227200000	5364900000	2407500000	8384800000	5386000000	2283000000	11042000000	10741000000	1202100000	17447000000	11496000000	412690000	8887300000	8717400000	974700000	4555600000	6133800000	2037300000	7845800000	8482400000	2094900000	6111200000	6977900000	1337900000	13321000000	9404700000	623020000	7493100000	5196800000	472820000
P07737;K7EJ44;I3L3D5;	Profilin-1	PFN1	15.054	2033700	2437800	22722000	339020	1490600	5423800	3370500	1993200	40793000	48605000	11079000	19826000	7976400	0	1105200	1441300	2695500	18387000	0	1115200	2766100	0	1208400	48507000	12746000	6603400	80488000	2327600	0	739270
P07814	Bifunctional glutamate/proline--tRNA ligase;Glutamate--tRNA ligase;Proline--tRNA ligase	EPRS	170.59	6485900	9993400	4927000	7496100	10179000	20344000	12982000	16516000	6241000	14509000	19922000	0	31730000	36552000	34898000	12646000	8593300	3382000	10457000	10267000	19062000	8007400	6614300	3950200	9648400	14166000	0	41605000	31346000	17816000
P07858	Cathepsin B;Cathepsin B light chain;Cathepsin B heavy chain	CTSB	37.821	6189000	16843000	29801000	20033000	11764000	51316000	37218000	67819000	105540000	49230000	30061000	16976000	34368000	34195000	48450000	13201000	27984000	16349000	26428000	24395000	42027000	26506000	43920000	80077000	40509000	31856000	21300000	49991000	32108000	31537000
P07900-2;P07900;Q86U12;G3V2J8;Q14568;Q58FG0;Q58FG1	Heat shock protein HSP 90-alpha	HSP90AA1	98.16	49232000	60608000	12956000	76152000	1306700	37247000	305890000	883210	41429000	327510000	192530000	806040	4145000	8465000	12487000	60979000	45860000	11247000	72614000	3106100	21647000	197750000	0	34873000	261830000	118500000	0	3545600	2836500	10098000
P07910;G3V2Q1;P07910-2;G3V4C1;B4DY08;G3V4W0;G3V576;P07910-4;G3V575;G3V555;B4DSU6;G3V251;G3V3K6;G3V5X6;P07910-3;G3V4M8;O60812;G3V2D6;G3V5V7;G3V2H6;G3V129;Q86SE5;B3KT61;E5RG71	Heterogeneous nuclear ribonucleoproteins C1/C2	HNRNPC	33.67	13744000	28260000	34887000	5342900	1789000	40047000	13817000	11714000	34067000	5353900	1774100	3420700	56161000	85055000	146690000	17075000	17524000	36098000	3867400	3198800	52805000	8866800	3938200	37712000	3865800	2022600	0	66084000	44119000	104290000
P07919	Cytochrome b-c1 complex subunit 6, mitochondrial	UQCRH	10.739	9645800	40761000	158060000	1170600	5744900	173060000	0	18549000	57247000	462620	1391300	31202000	7794600	11128000	20738000	6175100	5888600	86721000	0	12963000	284300000	0	6854300	44641000	0	2099500	87686000	10861000	4163500	20397000
P07996	Thrombospondin-1	THBS1	129.38	0	0	324770	0	0	7804400	0	0	19318000	0	0	11362000	777260	0	17003000	0	0	0	0	0	4463100	0	0	25972000	0	0	28440000	929250	0	8616300
P08107;P08107-2;E7EP94;Q5SP16	Heat shock 70 kDa protein 1A/1B	HSPA1A	70.051	220040000	161460000	19123000	139900000	15747000	105440000	283340000	15771000	21705000	168530000	152970000	3440200	139740000	251470000	91329000	287240000	197290000	15392000	135150000	25507000	117120000	199220000	9275400	19712000	104100000	100760000	9483100	124920000	153040000	60210000
P08123	Collagen alpha-2(I) chain	COL1A2	129.31	1973300000	4193800000	3265700000	6495800000	3780800000	3938500000	2891500000	8765100000	2351300000	3498200000	1542000000	4509600000	1062100000	3984100000	837680000	3094900000	5973600000	3737400000	7633100000	8079500000	4460100000	1083800000	3384500000	1822500000	1380900000	757080000	10737000000	662880000	1522400000	332330000
P08133;A6NN80;P08133-2;E5RK69;E7EMC6;E5RFF0;E5RK63;E5RJF5;E5RI05;H0YC77	Annexin A6;Annexin	ANXA6	75.872	0	130540	3501800	6393500	122260	5026300	802000	818790	0	12541000	4173500	1558700	0	1125900	827110	0	0	3612200	4018700	0	6597000	0	0	0	7590400	3132900	3677000	0	920030	1042100
P08195-4;J3KPF3;P08195;F5GZS6;P08195-3;P08195-2;H0YFX4	4F2 cell-surface antigen heavy chain	SLC3A2	71.122	0	0	0	0	0	1236000	0	0	2919300	0	0	2250100	0	0	0	0	0	0	0	0	1190800	0	0	0	0	0	0	0	0	0
P08237-3;P08237;P08237-2	6-phosphofructokinase, muscle type	PFKM	93.253	0	0	2054200	650260	244610	0	3588900	0	574500	1870700	11160000	0	0	0	0	0	0	0	0	0	0	1855700	0	0	0	0	0	0	0	0
P08238;Q58FF7;H0Y6E4;H0Y598;H0Y5S7	Heat shock protein HSP 90-beta;Putative heat shock protein HSP 90-beta-3	HSP90AB1;HSP90AB3P	83.263	254290000	334620000	158520000	226670000	27338000	148340000	867650000	14792000	143060000	720050000	595220000	16343000	88355000	67559000	147200000	346600000	397320000	191000000	178370000	54988000	168210000	471020000	12432000	194890000	503690000	300830000	38936000	71790000	36754000	137110000
P08246	Neutrophil elastase	ELANE	28.518	972900	2455600	247450000	22748000	28858000	117550000	16579000	429640000	169010000	205160000	42224000	1068000000	32445000	16126000	75033000	0	0	434170000	0	108840000	124330000	5657400	288350000	321340000	309320000	72812000	1800700000	48822000	23852000	101910000
P08294;M0R1V4	Extracellular superoxide dismutase [Cu-Zn]	SOD3	25.851	5169500	12323000	1504500	6379400	3827600	0	2505800	6521500	0	12706000	12100000	0	8700900	11005000	910100	6758800	24717000	2463400	4063000	4891700	0	0	3061900	0	7056300	7273500	0	7130300	5256600	0
P08311	Cathepsin G	CTSG	28.837	73225000	253110000	850330000	489180000	391230000	204740000	258220000	897930000	200550000	564240000	486500000	804930000	46100000	107270000	29146000	107080000	277510000	940900000	508820000	762650000	239800000	122030000	624550000	143560000	446910000	511480000	1440500000	38475000	51017000	20491000
P08559-4;P08559-2;P08559;P08559-3;P29803;Q5JPU1;Q5JPT9;Q5JPU0;Q5JPU2;Q5JPU3	Pyruvate dehydrogenase E1 component subunit alpha, somatic form, mitochondrial	PDHA1	47.579	818510	179850	2513000	0	0	41393000	8340700	0	1729500	434220	3961600	232790	4207900	5940300	4692200	0	0	1342400	0	0	45961000	1515900	0	1045400	0	1279200	0	0	0	0
P08571;D6RFL4	Monocyte differentiation antigen CD14;Monocyte differentiation antigen CD14, urinary form;Monocyte differentiation antigen CD14, membrane-bound form	CD14	40.076	0	0	0	0	2306500	0	0	46097000	0	838250	0	0	1648000	4422500	13070000	0	0	0	0	0	0	0	24853000	0	0	0	0	0	0	0
P08572	Collagen alpha-2(IV) chain;Canstatin	COL4A2	167.55	85420000	115210000	647520000	578890000	302050000	284120000	750110000	892560000	242250000	582760000	404680000	600720000	149010000	272640000	355270000	118460000	144930000	551010000	538140000	542060000	290060000	407320000	480290000	371890000	360030000	327060000	1384000000	183980000	151920000	253870000
P08574	Cytochrome c1, heme protein, mitochondrial	CYC1	35.422	7792200	6832300	140980000	14046000	32447000	228790000	31754000	149580000	157210000	20195000	22683000	108790000	19959000	30285000	54178000	6873300	4237900	132390000	7156400	16129000	299560000	9331600	70267000	160670000	5272500	7435800	314660000	10031000	7110600	29890000
P08575;E9PC28;P08575-2;M3ZCP1;E9PMF8;E9PKH0	Receptor-type tyrosine-protein phosphatase C	PTPRC	147.25	4943900	16995000	1202900	8716100	3553700	386220	25159000	17084000	391580	9331800	12574000	940760	5630900	5199100	282880	0	0	0	0	0	0	0	16944000	0	0	3711100	0	3970100	0	0
P08590;P05976;P05976-2	Myosin light chain 3;Myosin light chain 1/3, skeletal muscle isoform	MYL3;MYL1	21.932	625370000	537670000	1020800000	303580000	172280000	981260000	1355800000	1434400000	745100000	1210400000	760720000	245720000	738320000	1464200000	1355400000	1251400000	940800000	1468500000	376590000	345250000	1408400000	565790000	516660000	606900000	368310000	507250000	0	591500000	651420000	770000000
P08603;F8WDX4;P08603-2;Q5TFM2	Complement factor H	CFH	139.09	0	0	2243200	0	95814	2866200	0	0	634310	873490	0	3082500	0	331140	1079700	0	0	0	0	0	0	0	0	0	0	0	7225100	0	0	0
P08648	Integrin alpha-5;Integrin alpha-5 heavy chain;Integrin alpha-5 light chain	ITGA5	114.54	400700	0	63105000	1951500	0	1546200	0	0	4009700	0	432670	13947000	0	0	0	0	0	68265000	0	0	2526900	0	0	1981200	0	0	28744000	0	0	0
P08670;B0YJC4;B0YJC5;Q5JVS8;P14136-2;P14136;E9PAX3;P14136-3;K7EJU1;K7EKH6;K7EKH9;K7ELP4;B4DIR1	Vimentin	VIM	53.651	7551700000	7465500000	1092300000	3721800000	535610000	1920500000	5791100000	1194500000	442090000	3046400000	1532900000	159650000	7532200000	13478000000	3926800000	12193000000	9523600000	916060000	4440300000	1127000000	2655800000	2710600000	447710000	373880000	1400100000	611300000	275050000	6608600000	7289500000	2475900000
P08727;C9JM50;K7EMS3;C9JTG5;Q8N1A0;Q8N1A0-2	Keratin, type I cytoskeletal 19	KRT19	44.091	1055900000	1356400000	76467000	569620000	124710000	385860000	1169700000	96899000	231320000	1121400000	999400000	121890000	481970000	410700000	449450000	1750200000	1884100000	66718000	644110000	133680000	359420000	625370000	40197000	197640000	528700000	671220000	163350000	429830000	290480000	285500000
P08779;P19012;K7ENW6;K7ENV3	Keratin, type I cytoskeletal 16	KRT16	51.267	0	0	240570	184700	3183700	0	0	1626700	1724600	0	3336900	10654000	15258000	0	766550	0	0	0	0	4030900	0	0	0	910990	0	1425000	23376000	20568000	0	0
P09211;A8MX94	Glutathione S-transferase P	GSTP1	23.356	3147000	2614400	381310	0	0	0	0	0	1408500	2023400	2986600	5497600	735150	0	0	4571200	2951800	0	0	0	0	0	0	0	0	0	0	0	0	0
P09327;B4DV78;Q96AC8;H7C0B6;C9J2B5;O75366;O75366-2	Villin-1	VIL1	92.694	65342000	107270000	111500000	84372000	20100000	277790000	148220000	4815600	159790000	170080000	103240000	8812800	109140000	50140000	234960000	75286000	110870000	72530000	93870000	40211000	334080000	70546000	2781000	165020000	95029000	78074000	23063000	116770000	25155000	189370000
P09382;F8WEI7	Galectin-1	LGALS1	14.716	86756000	131810000	447750000	161500000	123910000	583750000	131250000	658170000	274310000	168000000	157410000	102780000	202440000	585930000	433280000	143880000	151580000	489200000	144650000	238520000	686070000	104370000	352200000	360650000	93263000	98153000	176450000	150750000	233280000	284970000
P09486;F5GY03;E5RK62	SPARC	SPARC	34.632	0	0	9236200	0	0	7302100	0	0	495940	0	534630	0	0	0	8565800	0	0	7282700	0	0	8704000	0	0	0	0	0	0	0	0	0
P09496;P09496-3;P09496-4;P09496-2;F8WF69;C9J8P9;F5H6N3;C9JND5	Clathrin light chain A	CLTA	27.076	11670000	6727700	4967900	3815900	259370	34853000	0	14526000	69617000	9279600	10391000	7159400	58008000	49148000	77569000	13503000	6718700	4693900	0	0	26438000	0	3350800	115030000	4705500	4522000	12524000	53410000	35618000	47194000
P09497;P09497-2;D6RJD1	Clathrin light chain B	CLTB	25.19	0	0	0	0	0	0	0	0	0	0	0	0	10830000	14598000	1367100	0	0	0	0	0	0	0	0	0	0	0	0	0	9289200	400730
P09543;P09543-2;K7ERZ0;C9K0L8;K7ERC4;K7EN66;B4DFN6	2,3-cyclic-nucleotide 3-phosphodiesterase	CNP	47.578	201580	461180	16500000	0	2342200	14511000	0	28670000	1729700	613210	2353100	361160	3245900	2700900	2041700	0	0	0	0	0	11497000	0	0	0	0	0	0	5637500	0	0
P09651;F8W6I7;P09651-2;F8VRQ1;F8VXY0;P09651-3;F8W1S7;F8VSB5;F8VZ49;Q32P51;F8VTQ5;F8W646;F8VYN5;H0YH80;J3KQA8	Heterogeneous nuclear ribonucleoprotein A1;Heterogeneous nuclear ribonucleoprotein A1-like 2	HNRNPA1;HNRNPA1L2	38.746	375420	1547000	125560000	1072400	478130	14395000	5365000	5199900	21854000	14463000	0	1047200	3531000	6935300	76233000	835730	1654400	158640000	2037100	1964400	15815000	2287900	1266300	6296100	3394600	0	0	2251300	1621800	44785000
P09669	Cytochrome c oxidase subunit 6C	COX6C	8.7813	9667700	7174600	55959000	34212000	47513000	168550000	24383000	141710000	98704000	6232800	832850	60804000	147210000	53512000	51797000	10414000	9210100	84728000	12407000	109460000	143740000	0	81725000	141860000	0	1247800	196260000	61226000	31268000	29775000
P0C0S5;Q71UI9;C9J0D1;Q71UI9-2;Q71UI9-4;Q71UI9-3;C9J386	Histone H2A.Z;Histone H2A.V;Histone H2A	H2AFZ;H2AFV	13.553	140160000	212980000	23922000	205920000	99233000	211630000	170680000	187650000	43287000	360400000	563270000	9009700	362430000	698990000	273540000	194170000	270300000	15863000	203390000	190740000	206160000	105420000	76811000	38431000	197210000	445640000	10296000	387550000	404840000	211300000
P0CG05;P0CG06;P0CF74;A0M8Q6	Ig lambda-2 chain C regions;Ig lambda-3 chain C regions;Ig lambda-6 chain C region	IGLC2;IGLC3;IGLC6	11.293	13851000	33878000	24585000	26964000	16270000	11998000	29436000	108170000	19490000	24338000	24632000	9589100	32315000	40510000	15534000	14967000	40690000	23632000	26734000	28875000	9990800	15964000	59307000	23600000	17479000	17308000	20904000	33941000	24500000	11931000
P0CG48;F5H041;F5H7K6;Q96C32;P0CG47;J3QKN0;F5GXK7;F5H747;P62979;F5H388;B4DV12;F5H7Y5;F5H265;F5H2Z3;F5GYU3;P62987;F5H6Q2;J3QTR3;J3QS39;J3QRK5;J3QLP7;F5H4D8;M0R1V7;F5GZ39;J3QSA3;M0R2S1;M0R1M6;K7EMA8;J3KSM4	Polyubiquitin-C;Ubiquitin;Polyubiquitin-B;Ubiquitin;Ubiquitin-40S ribosomal protein S27a;Ubiquitin;40S ribosomal protein S27a;Ubiquitin-60S ribosomal protein L40;Ubiquitin;60S ribosomal protein L40	UBC;UBB;RPS27A;UBA52	77.038	157510000	201100000	100570000	167920000	77172000	48210000	372130000	149220000	89320000	218690000	360980000	34097000	165550000	237380000	123370000	177060000	188520000	119780000	139280000	156460000	57318000	144800000	85091000	137080000	182280000	221750000	100600000	129890000	179950000	129100000
P10301;B7Z5Z2;P62070;P62070-3;E9PK85;E9PQC5;E9PQK5	Ras-related protein R-Ras	RRAS	23.48	11405000	10660000	18673000	17423000	7906700	9463100	49108000	17859000	463170	31412000	16460000	1573000	11613000	100670000	4573400	10173000	7126600	11917000	14539000	8612700	6142200	29495000	11063000	0	27778000	15413000	2416400	20606000	70340000	2104500
P10515;E9PEJ4;H0YDD4;F5H7M3	Dihydrolipoyllysine-residue acetyltransferase component of pyruvate dehydrogenase complex, mitochondrial	DLAT	68.996	13397000	10400000	4455600	24518000	4655200	35653000	89679000	11508000	2780600	12470000	3715000	1711500	4593300	6723600	2071500	28334000	17079000	3823700	8831000	4428200	62072000	34833000	4112700	1913700	2448600	1779400	4138000	3513600	1913500	2178400
P10599;P10599-2	Thioredoxin	TXN	11.737	7493800	9498500	1547400	0	2073100	1022100	620120	2630200	7376100	6691600	3315200	4407400	2765500	2127400	1140000	11765000	12061000	1340700	0	0	0	0	0	6366300	0	0	0	0	0	0
P10606	Cytochrome c oxidase subunit 5B, mitochondrial	COX5B	13.696	24062000	15845000	91416000	46566000	72427000	221590000	0	200040000	158720000	3979200	9376300	85901000	49847000	150010000	91249000	26299000	8760600	95603000	31499000	145870000	249140000	0	117390000	190830000	1476800	4570000	168500000	49547000	93484000	49935000
P10643	Complement component C7	C7	93.517	0	0	621320	0	0	13392000	0	0	19107000	15858000	3406700	54384000	1615700	3960500	0	0	0	0	0	0	3885200	0	0	6407700	2373900	1231000	159000000	0	0	0
P10809;E7ESH4;E7EXB4;B7Z712;C9JL25;C9JCQ4;C9JL19;C9J0S9	60 kDa heat shock protein, mitochondrial	HSPD1	61.054	100510000	119800000	10432000	41789000	5568300	403910000	499950000	9253800	39004000	223860000	124390000	8073900	14695000	26349000	20386000	123940000	146730000	4843600	25946000	8953100	379500000	337220000	3584100	40747000	155570000	79881000	10281000	11435000	8228700	9994200
P10909-2;P10909-5;P10909;P10909-4;E7ETA7;H0YLK8;H0YC35;P10909-3;E7ERK6;E7ETB4;H0YAS8;E5RJZ5;E5RH61;E5RGB0;E5RG36	Clusterin;Clusterin beta chain;Clusterin alpha chain;Clusterin	CLU	57.832	307230000	606730000	237920000	1088700000	480370000	200060000	883210000	294540000	1449100000	630360000	490590000	254070000	321200000	543190000	644890000	525860000	923310000	260630000	977270000	767520000	213550000	401180000	165800000	1591900000	452340000	392860000	338570000	382590000	343360000	481570000
P10915;D6RBS1;D6RG04;D6RAK7;D6RBX9;D6RC59;D6RFI7	Hyaluronan and proteoglycan link protein 1	HAPLN1	40.165	36375000	117110000	919740	47118000	32404000	0	9810700	639840	0	3712700	36499000	0	16959000	67690000	18866000	47108000	124280000	0	59391000	76882000	0	6480900	0	0	3907700	21021000	0	15056000	34107000	12674000
P11021	78 kDa glucose-regulated protein	HSPA5	72.332	34703000	38590000	4317300	18754000	11181000	66382000	15269000	479990	10918000	2376200	6727600	1770800	47983000	76763000	74767000	58244000	46808000	3305400	11142000	11566000	73140000	4651800	0	6360300	2482800	3789400	6967700	48176000	52310000	51657000
P11047;Q5JTC4;Q9Y6N6;	Laminin subunit gamma-1	LAMC1	177.6	263040000	540320000	720150000	679450000	429930000	219820000	1771800000	1679200000	28571000	1458000000	1309500000	120420000	745580000	1090100000	577350000	343050000	506450000	629540000	680350000	910530000	209980000	856220000	936980000	45956000	1039700000	996110000	275240000	764910000	669380000	455690000
P11142;E9PKE3;P11142-2;E9PNE6;E9PN89;A8K7Q2;E9PLF4;E9PK54;E9PQK7;E9PQQ4;E9PPY6;E9PI65;E9PN25;E9PS65;E9PM13;E9PSH5	Heat shock cognate 71 kDa protein	HSPA8	70.897	291490000	295970000	83662000	166520000	60792000	329500000	270030000	46129000	105280000	346040000	163700000	21551000	247480000	363830000	431430000	419700000	381770000	84147000	123300000	67361000	346480000	146610000	29938000	101280000	171810000	83441000	38822000	292940000	253640000	338370000
P11166;C9JIM8	Solute carrier family 2, facilitated glucose transporter member 1	SLC2A1	54.083	0	0	3546200	0	0	6244400	0	0	18024000	0	0	2784500	0	0	1297200	0	0	1761500	0	0	1682400	0	0	28790000	0	0	4618900	0	0	700820
P11177;P11177-2;P11177-3;C9J634;F8WF02	Pyruvate dehydrogenase E1 component subunit beta, mitochondrial	PDHB	39.233	2813400	1820600	3524000	0	1316300	27744000	8478500	2500300	5939800	4647200	3398900	535860	1261400	4053100	2724100	1759700	2383000	4445100	0	1916100	35669000	2529200	1160900	3325900	1604200	1780500	2685800	1970000	1669400	0
P11215	Integrin alpha-M	ITGAM	127.18	1145200	3520400	414220	1506400	0	0	1613800	1276600	0	946520	6315100	2567100	844160	54162000	6832900	0	0	0	0	0	0	0	0	0	0	0	5942700	0	0	0
P11216;P06737;P11217;E9PK47;P06737-2;P11217-2;E9PMM6	Glycogen phosphorylase, brain form	PYGB	96.695	0	0	0	382510	0	0	17858000	0	0	0	6689200	0	0	0	0	0	0	0	0	0	0	7726800	0	0	0	6290200	0	0	0	0
P11532;P11532-4;P11532-2;P11532-3	Dystrophin	DMD	426.74	4104900	10978000	207140	14213000	4023500	0	27871000	18841000	0	14641000	44137000	6690300	9221700	27371000	11304000	8771600	11672000	0	8103900	0	0	24406000	8605600	0	5000700	30115000	0	14433000	7924900	15698000
P11678	Eosinophil peroxidase;Eosinophil peroxidase light chain;Eosinophil peroxidase heavy chain	EPX	81.04	251830000	589250000	315550000	201750000	603600000	462720000	3468000000	17591000000	120610000	1093700000	98794000	227890000	1379700000	1636800000	3103800000	329360000	682310000	206500000	186170000	1305700000	505200000	1461500000	10495000000	48420000	520890000	38626000	181740000	1487000000	752860000	2263800000
P11940;P11940-2;E7EQV3;E7ERJ7;Q9H361;H3BNY3;H0YAR2;H0YBN4;H0YBQ4;H3BPI5;E5RJB9;E5RGH3;Q13310-3;Q13310;Q13310-2;B1ANR0;H0YAP2;E5RH24;Q4VXU2;H0Y5F5;Q4VY17;B1ANR1;H0YEQ8;Q96DU9;H0YCC8;E5RHG7;E5RFD8;E5RGC4	Polyadenylate-binding protein 1;Polyadenylate-binding protein 3	PABPC1;PABPC3	70.67	1211200	1972700	0	4224800	246830	3416600	5954200	0	4878000	17730000	10988000	352500	7083500	18068000	54101000	0	1734700	0	0	0	2585200	4124600	0	2612100	9671200	6532500	0	6011300	9312900	48441000
P12107-2;P12107;P12107-3;P12107-4	Collagen alpha-1(XI) chain	COL11A1	182.42	0	0	4917200	0	0	2282200	0	0	905300	0	0	2826600	0	0	0	0	0	2073600	0	0	0	0	0	839060	0	0	9849300	0	0	0
P12109	Collagen alpha-1(VI) chain	COL6A1	108.53	12111000000	33682000000	19146000000	53131000000	31882000000	7950700000	53051000000	61335000000	6230100000	41927000000	50841000000	13058000000	16398000000	31593000000	20294000000	17984000000	37367000000	18808000000	54107000000	60608000000	8961900000	26330000000	39227000000	5672700000	27493000000	31669000000	23974000000	16077000000	20730000000	13487000000
P12110;P12110-3;C9JH44;H7C0M5	Collagen alpha-2(VI) chain	COL6A2	108.58	10607000000	23278000000	12932000000	34229000000	22382000000	6455100000	34593000000	56189000000	3702500000	32593000000	31188000000	8243400000	13272000000	25025000000	13942000000	14958000000	27281000000	11665000000	36473000000	43096000000	6701800000	18946000000	30693000000	4276800000	21570000000	22357000000	17906000000	11543000000	12617000000	8594700000
P12110-2	Collagen alpha-2(VI) chain, isoform 2	COL6A2	97.418	15410000	22461000	0	30239000	0	0	45259000	0	95091	14354000	7019000	0	15632000	11719000	1939300	17232000	15811000	0	32205000	0	0	34744000	0	0	0	0	0	0	0	0
P12111;P12111-2;E7ENL6;E9PGQ9;P12111-3	Collagen alpha-3(VI) chain	COL6A3	343.67	23949000000	54102000000	40024000000	108610000000	60418000000	18237000000	154220000000	144840000000	10996000000	91899000000	110880000000	21013000000	54315000000	104990000000	50983000000	34046000000	71162000000	31573000000	120400000000	118960000000	20559000000	77820000000	86645000000	11006000000	62060000000	74444000000	21811000000	50960000000	60114000000	39908000000
P12235	ADP/ATP translocase 1	SLC25A4	33.064	7998000	2131700	8132600	1727600	3023900	2601500	1479100	6170700	0	916430	1113900	0	617450	0	0	15168000	3013600	5124800	0	4481500	2411000	0	0	0	0	0	0	0	0	0
P12236;I7HJJ0	ADP/ATP translocase 3	SLC25A6	32.866	132800000	46220000	191070000	131150000	137880000	270430000	63811000	227360000	80838000	118120000	73400000	32482000	54123000	74838000	117270000	193950000	45860000	159730000	114800000	259450000	271670000	53699000	91642000	87524000	69218000	61357000	91373000	58050000	45622000	81175000
P12268;H0Y4R1;E7ETK5;C9K0R9	Inosine-5-monophosphate dehydrogenase 2	IMPDH2	55.804	9469000	8491300	40870000	10845000	10189000	28888000	18874000	107450000	111790000	30931000	33034000	40750000	74045000	48010000	91205000	7465900	6454600	42455000	7532800	14605000	12403000	6578500	47033000	130170000	12084000	29958000	139910000	80855000	31356000	53869000
P12270	Nucleoprotein TPR	TPR	267.29	0	0	0	0	0	4826200	0	0	0	0	0	0	2253000	17129000	3624700	0	0	0	0	0	4611900	0	0	0	0	0	0	2336900	11337000	1198800
P12532-2;P12532;F8WCN3;E9PCP8;C9JSQ1;P17540;C9JT96;C9J6W7;J3KQ93;C9J8F6;C9J995;C9JJX8;D6R998;D6RHV3	Creatine kinase U-type, mitochondrial	CKMT1A;CKMT1B	50.42	19035000	49861000	1920200	0	133800	4809100	7392200	7172900	5781500	1369500	3104000	1899400	3718900	1950500	9082600	23819000	72863000	1153200	0	0	4174900	0	3714200	3445600	1133100	0	3772800	1618200	1112400	2371000
P12724	Eosinophil cationic protein	RNASE3	18.385	3143100	13770000	2899900	631530	3387300	6270800	12801000	57967000	103930	5300300	18526	409030	19580000	66919000	26393000	8928100	23881000	4633600	1673400	7417100	6309700	2960600	50171000	0	2542600	0	0	18435000	14040000	14909000
P12814-2;P12814-3;B7TY16;P12814;H9KV75;G3V2N5;H7C5W8;H0YJW3;G3V2W4;B2RCS5;P35609;Q08043;H0YJ11;G3V5M4;G3V2X9;G3V380;G3V2E8;B7Z4P8;D6RH00	Alpha-actinin-1	ACTN1	102.71	763470000	645930000	1091200000	1355500000	91109000	1329000000	3882300000	1340500000	1075500000	1699400000	1176000000	248260000	1174600000	4112300000	2306600000	1357700000	996940000	1319300000	1490500000	188120000	1050300000	1848300000	683580000	866830000	817540000	727490000	381150000	1189400000	2862500000	1661000000
P12956;B1AHC9;B1AHC8;F5H1I8	X-ray repair cross-complementing protein 6	XRCC6	69.842	0	0	0	0	0	0	1588900	0	0	0	0	0	0	0	0	0	0	0	0	0	0	759200	0	0	0	0	0	0	0	0
P13010	X-ray repair cross-complementing protein 5	XRCC5	82.704	269080	634850	8660500	2265400	141190	3952900	11008000	1757700	0	25017000	8964100	0	1892400	4167500	4396900	421420	509220	3939000	0	0	1578800	5288000	1607700	0	22082000	8303800	0	2405800	3078700	2534500
P13073;H3BNV9;H3BN72;H3BPG0;Q86WV2;H3BNI5	Cytochrome c oxidase subunit 4 isoform 1, mitochondrial	COX4I1	19.576	22586000	12604000	84109000	35440000	128990000	294330000	1033300	202590000	91150000	2742600	4040800	65496000	49782000	84749000	55768000	28460000	10265000	80530000	29574000	229380000	330020000	0	97453000	107080000	4744100	3635300	148180000	42639000	34360000	31214000
P13489;E9PIM9;E9PLZ3;E9PMJ3;E9PIK5;H0YCR7;E9PMN0;E9PMA9	Ribonuclease inhibitor	RNH1	49.973	1232600	805780	13524000	2381600	0	309100	1828300	0	3530800	52633000	33539000	7348500	509550	0	266850	1381900	0	30347000	1223800	0	0	1450100	0	2478200	46986000	4574100	10050000	0	0	0
P13591;P13591-1;P13591-3;P13591-4;P13591-5;H7BYX6;E9PLH7;P13591-6;E7ESD8	Neural cell adhesion molecule 1	NCAM1	94.573	689710	2004900	0	5996400	6372700	18688000	5360700	16280000	0	1034200	4127800	3270600	13543000	9382400	5619600	1416700	0	0	3490300	22303000	0	2484700	7186900	0	0	2990400	0	6169500	0	0
P13611-2;P13611-4;P13611;P13611-3;E9PF17;P13611-5;D6RGZ6;Q86W61	Versican core protein	VCAN	265.05	136330000	343970000	79978000	110800000	47771000	46166000	63916000	73503000	16593000	150400000	111080000	47523000	46359000	272410000	291510000	197570000	397690000	59604000	97518000	79951000	25729000	16669000	23647000	11874000	96789000	92192000	85952000	75528000	185270000	279560000
P13639;Q15029;K7EJ81;Q15029-2;K7EP67;K7EJ74	Elongation factor 2	EEF2	95.337	92394000	115200000	225180000	196140000	50800000	288290000	611820000	194230000	214100000	646060000	251590000	41587000	156730000	109010000	212150000	124440000	121680000	285020000	181920000	84844000	318580000	211700000	89284000	225370000	435310000	226370000	91057000	162890000	71059000	175600000
P13640;P02795;P13640-2;P80297;CON__P67983;P04732;Q8N339;P04731;P80294;H3BSF1	Metallothionein-1G;Metallothionein-2;Metallothionein-1X;Metallothionein-1E;Metallothionein-1M;Metallothionein-1A;Metallothionein-1H	MT1G;MT2A;MT1X;MT1E;MT1M;MT1A;MT1H	6.1414	0	0	0	0	166290	526250	0	3283500	2096000	2006600	2206400	1999500	6974400	11022000	0	0	0	0	0	0	0	0	0	0	0	0	0	8009200	5897400	0
P13645;Q2M2I5	Keratin, type I cytoskeletal 10	KRT10	59.51	148810000	104730000	114300000	118260000	278210000	44350000	413960000	719700000	421960000	794920000	801010000	490430000	310240000	88632000	482520000	220900000	123370000	105550000	122880000	530010000	43336000	207660000	326670000	461920000	428580000	644090000	1243100000	352890000	58723000	325580000
P13647;F8W0C6;H0YIN9;F8VV57	Keratin, type II cytoskeletal 5	KRT5	62.378	758940	180410	0	0	549930	0	821890	942240	1313500	543080	6854400	664190	7778300	0	2096100	1290400	0	0	0	0	0	0	0	1686600	0	3961200	0	8593200	0	0
P13671	Complement component C6	C6	104.79	322300	0	0	0	0	2532200	0	0	12588000	10951000	0	22482000	897800	421110	0	0	0	0	0	0	0	0	0	7094100	3056800	0	63310000	0	0	0
P13688;P13688-10;P13688-8;P13688-2	Carcinoembryonic antigen-related cell adhesion molecule 1	CEACAM1	57.56	0	0	3984100	0	0	7584300	0	0	1372200	0	0	37007000	0	0	0	0	0	0	0	0	7108000	0	0	0	0	0	0	0	0	0
P13727;A6XMW0	Bone marrow proteoglycan;Eosinophil granule major basic protein	PRG2	25.205	30211000	22574000	21889000	3705900	57354000	87458000	110870000	1437000000	40035000	128630000	8286200	25130000	120860000	101130000	310370000	23746000	12533000	13587000	3993900	124840000	92960000	37999000	916970000	24936000	51050000	4537800	21356000	128560000	40826000	214660000
P13760	HLA class II histocompatibility antigen, DRB1-4 beta chain	HLA-DRB1	30.112	262280	0	2012400	7766700	9180700	10983000	0	0	0	0	0	1137900	1617700	4528400	11402000	0	0	0	5486600	19776000	9901500	0	0	0	0	0	0	0	3268400	6377900
P13761;P79483;Q9TQE0	HLA class II histocompatibility antigen, DRB1-7 beta chain;HLA class II histocompatibility antigen, DR beta 3 chain;HLA class II histocompatibility antigen, DRB1-9 beta chain	HLA-DRB1;HLA-DRB3	29.822	1086000	4524900	36153000	2971700	5715400	3936200	1446200	81858000	12278000	9004800	15625000	12034000	1809700	6386200	7951000	0	2296600	31494000	3859600	7469900	4176300	0	77439000	5546000	4132700	2326000	24888000	3283500	2893600	3608700
P13796;Q5TBN3;B4DUA0;Q5TBN5	Plastin-2	LCP1	70.288	11172000	16611000	5976800	32446000	5724300	8923900	33163000	16330000	1977600	289310000	124060000	2324600	17742000	12926000	27290000	14138000	10027000	4276600	16370000	6961300	4362700	20818000	6760300	0	222020000	85594000	4269800	21870000	5303800	33456000
P13804;H0YLU7;P13804-2;H0YNX6;H0YL12;H0YK49;H0YKF0	Electron transfer flavoprotein subunit alpha, mitochondrial	ETFA	35.079	0	0	0	0	0	7721000	0	0	0	0	0	0	0	0	0	0	0	0	0	0	7433600	0	0	0	0	0	0	0	0	0
P14207;J3KQP4;E7EU04;F5H3Z4;F5GZ45;F5H4Z6;J3KR13;F5GXV3;F5H5L8;J3KQY0;P41439;P41439-2;F5H2G8	Folate receptor beta	FOLR2	29.279	4328400	17968000	4741900	33171000	36719000	4319400	26362000	314000000	392250	6880600	14042000	0	34584000	82609000	35445000	3429300	8222800	4094400	33271000	52915000	2371500	6798000	222660000	0	3098500	6014100	0	36603000	32734000	22867000
P14543;P14543-2	Nidogen-1	NID1	136.38	306770000	620400000	325060000	911330000	550600000	214630000	2417700000	2088400000	16459000	2367700000	2248700000	46037000	1151600000	2388600000	667710000	416890000	743690000	289530000	845080000	1030800000	168250000	1484600000	1125600000	30297000	1524400000	1520600000	94445000	1183500000	1465800000	416330000
P14555	Phospholipase A2, membrane associated	PLA2G2A	16.083	17376000	29072000	799760	13903000	7765200	1936700	4520000	6217200	0	3886500	650620	0	145210	0	0	33461000	42908000	1596200	3816800	4426400	1312400	2633800	3204600	0	2203400	0	0	0	0	0
P14618;P14618-2;H3BTN5;P14618-3;H3BQ34;Q504U3;H3BTJ2;H3BUW1;H3BT25;H3BSU3;H3BU13;H3BQZ3;H3BN34;P30613;P30613-2	Pyruvate kinase isozymes M1/M2;Pyruvate kinase	PKM2	57.936	134750000	227810000	70174000	196760000	20042000	146160000	374270000	24178000	220070000	565610000	353380000	39036000	42851000	24179000	51816000	178100000	259360000	42775000	336960000	34044000	159960000	221970000	12451000	192780000	324340000	240510000	89303000	32001000	16747000	30265000
P14625;H0YIV0;Q58FF3;F8W026;F8VPC7	Endoplasmin	HSP90B1	92.468	233310000	267310000	44778000	241920000	60094000	95323000	1637700000	312460000	49658000	400320000	307330000	4766400	353890000	428340000	412720000	316900000	306030000	35647000	202710000	107670000	118320000	973580000	188330000	57242000	273500000	180930000	18984000	339550000	205080000	282810000
P14649;F8W1I5	Myosin light chain 6B	MYL6B	22.764	1389200	2629100	8836000	1918600	1713200	3574300	0	799170	560730	2165100	2302000	2256000	105170	1782900	2972800	1436700	1928000	12473000	1090000	1813000	0	0	0	0	0	0	0	0	0	0
P14854	Cytochrome c oxidase subunit 6B1	COX6B1	10.192	132970	147660	10655000	0	1009100	11447000	0	6504200	39956000	0	0	6344100	3812300	19436000	24302000	0	0	7730900	0	1809600	15091000	0	0	48629000	0	0	21260000	3189500	7459200	11450000
P14866;M0QXS5;P14866-2;M0QYT0;M0R1W6;M0QYL7;M0R076;D6W592;Q8WVV9;Q8WVV9-4;B7WPG3;Q5JB52;B4DVF8;H7C464	Heterogeneous nuclear ribonucleoprotein L	HNRNPL	64.132	5182600	8410500	968850	2583100	0	5602300	11815000	447750	5526100	15587000	5763900	0	9762700	11019000	11948000	8511000	7326800	0	0	0	4073900	0	0	6346000	10496000	4102300	0	15260000	6002600	6993600
P14868;Q68CR9;H7BZ35;C9JLC1;C9J7S3;H7C278;C9JQM9	Aspartate--tRNA ligase, cytoplasmic	DARS;DKFZp781B11202	57.136	7832700	7158500	19699000	12661000	14556000	52049000	28063000	58905000	32098000	54238000	33022000	3640900	75457000	115590000	100970000	14392000	6587400	21167000	10560000	30554000	47123000	10869000	19673000	32053000	34872000	14880000	18128000	96749000	66231000	73649000
P14923;C9JKY1;C9JK18;C9J826;C9JTX4;K7ERP3;C9JPI2	Junction plakoglobin	JUP	81.744	130710000	23142000	24337000	2357600	6860900	58283000	10240000	391300	24687000	34691000	54870000	913560	9476700	6830700	30052000	240110000	14597000	17042000	1728900	4281500	75300000	3493100	0	20560000	15400000	15011000	0	6426900	3354800	10445000
P14927;B7Z2R2;P14927-2;E5RHG9	Cytochrome b-c1 complex subunit 7	UQCRB	13.53	0	0	65844000	0	1257800	137040000	0	8081800	47406000	0	0	28034000	0	1203100	15182000	0	0	34697000	0	2641700	201920000	0	3305000	43726000	0	0	43682000	0	0	3507400
P15088	Mast cell carboxypeptidase A	CPA3	48.669	211180000	247850000	392310000	1188800000	879530000	180470000	5530600000	6260100000	10813000	3981500000	4809200000	10217000	461830000	585080000	23039000	401040000	369190000	421500000	1334900000	1933500000	188790000	2898700000	3625200000	13369000	2233600000	3040100000	24490000	418500000	234450000	6968700
P15153;B1AH80;B1AH77;P60763;B1AH78;J3QLK0;J3KSC4;Q9H4E5;P17081;Q9H4E5-2;P84095;G3V476;G3V4H1;B1AH79;F8WET9	Ras-related C3 botulinum toxin substrate 2;Ras-related C3 botulinum toxin substrate 3	RAC2;RAC3	21.429	14981000	18335000	36323000	30907000	15029000	32413000	83315000	127600000	42151000	106260000	37213000	20814000	26275000	30577000	18463000	18625000	22982000	27414000	16033000	29246000	27056000	18270000	74216000	50060000	72907000	26831000	46050000	29110000	37560000	32147000
P15531-2;P15531;E7ERL0;E5RHP0;C9K028	Nucleoside diphosphate kinase A	NME1	19.653	877890	0	0	0	0	0	0	0	0	0	0	0	0	0	0	877890	0	0	0	0	0	0	0	0	0	0	0	0	0	0
P15880;H0YEN5;E9PQD7;E9PM36;I3L404;E9PMM9;E9PPT0;H0YE27;H3BNG3	40S ribosomal protein S2	RPS2	31.324	36735000	39402000	27403000	32622000	24744000	130340000	45481000	126970000	61836000	75847000	35660000	13824000	120100000	119870000	225170000	46737000	43362000	24726000	25422000	49297000	104980000	27383000	105760000	53045000	55595000	27961000	25854000	117970000	74496000	169400000
P15924;P15924-2	Desmoplakin	DSP	331.77	374690000	54059000	110270000	26922000	43371000	249810000	44808000	27474000	579140000	31068000	49097000	25755000	14913000	4012600	23675000	612890000	26268000	67842000	10913000	51227000	201590000	10032000	5473800	825800000	9810800	20271000	37755000	4506900	1506300	7564800
P15927-3;P15927-2;P15927;Q5TEJ7	Replication protein A 32 kDa subunit	RPA2	38.809	0	0	19610000	0	0	0	0	0	0	728220	0	0	0	0	392630	0	0	19264000	0	0	0	0	0	0	0	0	0	0	0	0
P15941-2;P15941;P15941-3;P15941-4;E7EUW3;B1AVQ5;P15941-8;Q0VAP5;B6ECA1;P15941-7;A6ZID9;B1AVQ7;P15941-6;A5YRV1	Mucin-1;Mucin-1 subunit alpha;Mucin-1 subunit beta	MUC1	122.94	448380	1539000	345470	4643200	1582900	1207100	0	4205300	34443000	0	0	73419000	10870000	0	420470	0	0	0	0	0	0	0	0	24338000	0	0	179300000	12847000	0	0
P15954;D6R9Z7	Cytochrome c oxidase subunit 7C, mitochondrial	COX7C	7.2454	2779300	4160900	22005000	5481100	32385000	46562000	0	43430000	18515000	115450	0	15798000	1316000	17706000	14840000	0	0	23094000	0	71727000	36996000	0	0	19527000	0	0	26797000	0	0	12027000
P16070;P16070-5;E7EPC6;P16070-7;P16070-3;P16070-4;P16070-6;P16070-17;P16070-8;P16070-16;P16070-10;P16070-11;P16070-13;P16070-14;P16070-12;P16070-18;H0YD13;P16070-9;H0Y5E4;P16070-15;H0Y2P0;H0YCV9;H0YDW7;H0YDX6;E9PKC6;H0YD17;P16070-19;Q86UZ1;H0YE40	CD44 antigen	CD44	81.537	11386000	34834000	44510000	126090000	133490000	45794000	95894000	315730000	18538000	261640000	154090000	10953000	89129000	148160000	53188000	15414000	48280000	32199000	95887000	252170000	49637000	56286000	160520000	19482000	180380000	117980000	24068000	91485000	96645000	31950000
P16144;P16144-3;P16144-2;P16144-4;P16144-5;J3QS11;J3QRK0;J3QQL2;J3KSH9	Integrin beta-4	ITGB4	202.16	7038900	12610000	12251000	31566000	15362000	41945000	16385000	10133000	18159000	15296000	15904000	4190000	23489000	17298000	11674000	11986000	16326000	7774700	22440000	23546000	60788000	12231000	4322200	11175000	6977800	9082400	4931500	27544000	11949000	12845000
P16157-14;P16157-12;P16157-21;P16157;P16157-3;P16157-16;P16157-5;P16157-8;P16157-15;P16157-10;P16157-13;P16157-4;P16157-7;P16157-6;P16157-9;P16157-11;P16157-2;H0YBS0	Ankyrin-1	ANK1	217.48	0	0	0	0	0	272810	0	0	0	0	0	0	1074300	0	6489100	0	0	0	0	0	0	0	0	0	0	0	0	764070	0	5000400
P16444;H3BP43;H3BQS5	Dipeptidase 1	DPEP1	45.673	549520	0	24931000	0	0	60945000	0	4544400	44543000	0	0	16050000	0	0	6477500	0	0	24771000	0	0	67482000	0	0	62826000	0	0	20176000	0	0	5848000
P16615;P16615-3;P16615-2;P16615-5;P16615-4;H7C5W9;O14983;O14983-2;B3KY17;H3BTW4;J3QSY6	Sarcoplasmic/endoplasmic reticulum calcium ATPase 2	ATP2A2	114.76	19188000	4366100	65515000	19282000	20767000	66494000	18829000	194220000	58990000	32174000	49586000	23676000	11373000	7750400	25315000	28840000	4447100	85685000	12243000	42273000	72120000	9350100	88850000	85939000	17714000	47846000	18593000	6316600	7726000	18100000
P16671;E7EU05;D9IX66;E9PLT1;D9IX69;D9IX68	Platelet glycoprotein 4	CD36	53.053	477270	4941400	0	3295700	4007300	325250	0	14227000	0	8111900	5018700	2910600	7850200	9466800	1600700	0	6650800	0	0	0	0	0	7892200	0	4419200	0	0	0	0	0
P17066;P48741	Heat shock 70 kDa protein 6;Putative heat shock 70 kDa protein 7	HSPA6;HSPA7	71.027	29723000	17854000	9363800	15055000	4972400	22864000	25056000	3614900	5522400	3728100	5060500	0	9412900	18765000	21090000	0	0	0	0	0	0	0	0	6304200	0	0	0	0	0	0
P17213;H0Y738	Bactericidal permeability-increasing protein	BPI	53.899	84640	183490	30737000	0	0	0	0	0	4124000	0	0	6769900	0	0	0	0	0	25842000	0	0	0	0	0	0	0	0	22027000	0	0	0
P17568	NADH dehydrogenase [ubiquinone] 1 beta subcomplex subunit 7	NDUFB7	16.402	8234200	21312000	21449000	60900000	36070000	38093000	7438400	30894000	38457000	25121000	17357000	5658200	12433000	16655000	13592000	14800000	17881000	34797000	42564000	52899000	53382000	0	26112000	12000000	0	6707100	27755000	10794000	17153000	16428000
P17661;P07197;E7ESP9;E7EMV2;P07197-2;P07196	Desmin	DES	53.535	16931000000	10341000000	1236500000	4098200000	137510000	142270000	8039200000	905150000	14300000	854810000	1295800000	15173000	7460200000	13345000000	530230000	25965000000	12830000000	1146000000	4089400000	272710000	45234000	4303000000	434800000	15125000	438300000	646030000	19189000	6430900000	6687400000	290430000
P17858-2;P17858	6-phosphofructokinase, liver type	PFKL	90.202	6803100	1554600	47910000	18192000	22704000	41535000	34533000	80768000	73099000	42948000	40637000	11290000	6620100	16702000	7593100	9102600	2197400	70864000	10343000	19964000	54034000	16095000	37158000	84430000	26467000	28861000	26741000	7994100	8878800	9145000
P17931;G3V3R6	Galectin-3	LGALS3	26.152	69442000	82343000	293450000	61627000	34873000	136960000	96073000	70208000	279530000	131510000	62794000	154890000	21268000	100450000	78821000	96674000	95134000	320050000	45867000	46236000	132070000	48543000	31969000	336250000	59472000	35665000	405890000	16326000	54984000	51403000
P17987;E7EQR6;F5H282;E7ERF2;F5GZ03;F5H136;F5H676;F5H726;F5GZI8;F5H7Y1	T-complex protein 1 subunit alpha	TCP1	60.343	11072000	15466000	21503000	32928000	6092300	43234000	99351000	17741000	18399000	135270000	88504000	9044900	24545000	38177000	78693000	11334000	10415000	16081000	24183000	7638700	45790000	48630000	9718400	14784000	97607000	82525000	28371000	19294000	22932000	60353000
P18031;B4DSN5	Tyrosine-protein phosphatase non-receptor type 1	PTPN1	49.966	0	0	7900900	0	92506	1254400	0	894320	0	1057800	1251500	0	0	0	0	0	0	7803700	0	0	1075800	0	0	0	770530	0	0	0	0	0
P18077;C9K025;F8WB72;F8WBS5	60S ribosomal protein L35a	RPL35A	12.538	3541900	4577500	5069100	589160	442440	34780000	1146700	4933500	22123000	655720	2514700	3636000	37508000	24882000	45742000	2995200	2537400	2683900	0	0	26137000	0	2022300	33740000	0	1666000	4742200	44116000	14407000	37474000
P18085;C9JAK5;C9JPM4;F8WDB3;F8WCJ5;F5H6T5;F5H1V1	ADP-ribosylation factor 4	ARF4	20.511	25224000	37752000	159630000	29732000	8895000	74849000	221620000	196430000	130630000	96819000	56388000	54395000	18806000	65282000	47437000	27868000	34991000	150720000	25076000	13844000	105990000	85667000	104880000	136630000	49841000	52068000	94224000	30966000	52642000	74297000
P18124;A8MUD9;C9JIJ5;C9JZ88	60S ribosomal protein L7	RPL7	29.225	33414000	28522000	7040300	4953100	14191000	51577000	9594000	35703000	40438000	9657200	10077000	6960800	146820000	64444000	156620000	49553000	21239000	9567300	5524500	17434000	51605000	4293900	28436000	35471000	10415000	5946200	18034000	164650000	28107000	117820000
P18135;P18136;P01620;P01623;P01622;P04206	Ig kappa chain V-III region HAH;Ig kappa chain V-III region HIC;Ig kappa chain V-III region SIE;Ig kappa chain V-III region WOL;Ig kappa chain V-III region Ti;Ig kappa chain V-III region GOL	IGK	14.073	5029600	9542400	8633100	8459800	8706400	2752700	16294000	119630000	10274000	15066000	27020000	17824000	13986000	28042000	9516200	6385600	22082000	5720600	4399200	12068000	0	0	103680000	6809900	6012700	6847400	0	5642400	9330500	4641800
P18206;P18206-2;Q5JQ13;B4DTM7;P18206-3	Vinculin	VCL	123.8	369630000	461940000	108560000	837320000	13074000	51972000	2740500000	102130000	18965000	389260000	359590000	15174000	566720000	2518600000	420530000	583100000	608060000	64755000	955400000	13346000	28667000	1447400000	42406000	17250000	224440000	254440000	14136000	636000000	1329800000	278040000
P18583-9;P18583-5;P18583;P18583-7;P18583-4;P18583-3;P18583-10;P18583-6;P18583-2;H7C1M2	Protein SON	SON	268.09	5649800	13410000	7304200	1944100	2560300	6496000	644940	6755100	2177000	4360300	3787400	932080	15620000	20148000	36136000	9122500	10319000	8303500	0	5034500	4846900	0	4090500	0	3601200	3683400	0	19253000	10676000	26818000
P19075;F8VWH2	Tetraspanin-8	TSPAN8	26.044	549670	0	12573000	0	1405100	57810000	0	0	7756100	3239600	1269500	8644100	0	0	1930900	0	0	0	0	0	63241000	0	0	9073000	0	0	11733000	0	0	0
P19338;H7BY16	Nucleolin	NCL	76.613	1482400	2314000	6855900	0	0	3617900	2262100	3908600	2283800	0	0	0	34285000	66197000	35032000	1315100	2084800	5069600	0	0	3710000	0	3476800	1675400	0	0	0	53749000	8313400	41047000
P19823;Q5T985;Q5T987;	Inter-alpha-trypsin inhibitor heavy chain H2	ITIH2	106.46	38548000	57393000	7684900	44211000	17371000	19198000	38782000	5277900	14030000	229170000	46465000	13805000	20534000	37644000	23982000	68865000	104910000	7838900	13640000	12720000	12681000	38354000	3267700	9398700	186810000	17174000	25779000	14946000	13157000	19257000
P19827;F5H7E1;P19827-2;F8WAS2;P19827-3;H7C0N0	Inter-alpha-trypsin inhibitor heavy chain H1	ITIH1	101.39	1950600	3882200	3495500	3916800	1195600	2603400	11998000	0	2083700	58110000	6651100	17270000	0	0	750500	0	0	0	0	0	0	0	0	3420200	43531000	6522900	30543000	0	0	0
P20073;P20073-2;B4DT77	Annexin A7;Annexin	ANXA7	52.739	717980	3394200	4005900	6121200	0	2802400	11134000	2787800	0	41090000	22818000	0	1909600	8623200	25598000	2079100	3094700	4798700	3858600	0	1950900	5243700	0	0	16314000	33151000	0	2849400	2056000	18103000
P20160	Azurocidin	AZU1	26.885	0	0	58144000	0	207250	9335900	0	18382000	14341000	906770	1696600	28892000	1296900	0	0	0	0	58880000	0	0	4870300	0	2723200	7113400	0	971930	85349000	0	0	0
P20340;P20340-2;Q9NRW1;H7BYW1;F5GZB1;F5GXN4;Q14964;H0YGL6;B7Z337;F5H668;J3KR73;P20340-3;F5GX61;C9JU14;C9J0I2;F5H3K7;C9JB90;F5H440	Ras-related protein Rab-6A;Ras-related protein Rab-6B;Ras-related protein Rab-39A	RAB6A;RAB6B;RAB39A	23.593	8513900	10195000	31244000	22022000	12573000	40870000	41654000	16150000	38706000	64963000	16196000	15020000	14875000	28672000	24662000	14471000	13850000	0	14871000	13999000	76581000	18358000	0	20471000	0	0	0	0	0	15704000
P20674;H3BNX8;H3BV69;H3BRM5;H3BRI0	Cytochrome c oxidase subunit 5A, mitochondrial	COX5A	16.762	53655000	34333000	294100000	50563000	177120000	417630000	4782800	334430000	324750000	7271900	7024300	208050000	100530000	176200000	85903000	72765000	52287000	199880000	50339000	317640000	442690000	5680300	146960000	348200000	0	11811000	491320000	136160000	120010000	69049000
P20700;E9PBF6	Lamin-B1	LMNB1	66.408	289130000	241560000	146670000	119750000	64161000	303120000	184320000	43643000	42800000	174110000	191080000	21723000	558020000	1224100000	755650000	451080000	268750000	61860000	48261000	74339000	357750000	52382000	25613000	45594000	104100000	90792000	41319000	669000000	822420000	599720000
P20774;Q5TBF5	Mimecan	OGN	33.922	2660900000	10970000000	990970000	7052900000	5253700000	853140000	4488200000	6459500000	23479000	12967000000	12385000000	67745000	3999300000	8634600000	217530000	4647600000	12089000000	1384800000	8394100000	8794300000	853030000	2089400000	3029400000	34659000	6438100000	9048500000	163310000	4728400000	5671500000	165450000
P20851;P20851-2;E7EQT9;Q5VVQ7	C4b-binding protein beta chain	C4BPB	28.357	0	0	204790	0	0	0	0	0	490670	0	0	34753000	0	0	1817700	0	0	0	0	0	0	0	0	0	0	0	82380000	0	0	0
P20908;H7BY82	Collagen alpha-1(V) chain	COL5A1	183.56	1705300	52044000	90359000	58106000	39265000	71409000	22304000	128190000	19910000	12622000	6276800	12470000	7447800	119600000	27913000	10758000	63716000	43424000	22095000	23912000	21639000	17357000	138910000	0	0	7193500	39951000	7573200	152160000	11987000
P21281;H0YC04;P15313;C9JL73;C9JNS9;C9J5E3;E5RGH6;H0YAT8	V-type proton ATPase subunit B, brain isoform	ATP6V1B2	56.5	5807200	17443000	39278000	1379600	2322700	15151000	0	18062000	16581000	7234600	5821400	3613500	19765000	21692000	76872000	3837900	22163000	41623000	0	5150600	13049000	0	8089600	12626000	3622400	7870700	4735200	26762000	5895300	66611000
P21291;E9PS42;E9PP21;E9PND2	Cysteine and glycine-rich protein 1	CSRP1	20.567	13685000	18516000	7167700	59519000	1382700	5321700	111620000	18936000	1436200	6513500	13646000	665410	46123000	156950000	55957000	15363000	13187000	7833100	70757000	4956200	2244800	57664000	6396000	1386600	4996200	6840800	4358000	39082000	104000000	42997000
P21333;P21333-2;Q5HY54;E9PHF0;F8WE98;H0Y5C6;H0Y5F3;H7C2E7	Filamin-A	FLNA	280.74	8664900000	8349500000	3457300000	12851000000	1496200000	3346400000	26479000000	8456500000	1956500000	11242000000	9993700000	397560000	8090600000	21147000000	9751400000	13254000000	10689000000	3289700000	13787000000	2823900000	3555400000	14280000000	4246400000	2045100000	6970700000	6669700000	578910000	7782100000	11199000000	6524100000
P21397;P21397-2	Amine oxidase [flavin-containing] A	MAOA	59.681	9668600	652500	102380000	1537100	3813600	22367000	2313400	5913100	4995000	3055700	4954300	110280000	131480	1873600	0	39044000	8512100	42368000	7201300	14147000	64639000	0	7355300	63448000	4529700	7887200	169700000	0	0	0
P21589;P21589-2;Q96B60;H0Y7R7;H0Y3X5	5-nucleotidase	NT5E	63.367	3927900	13650000	13887000	21683000	21402000	12478000	13789000	24886000	55760000	22842000	78719000	39917000	10617000	50914000	16810000	7568400	22924000	13952000	15305000	42751000	16052000	19080000	20708000	47328000	17760000	42858000	83503000	17776000	27056000	13197000
P21796;C9JI87	Voltage-dependent anion-selective channel protein 1	VDAC1	30.772	281200000	481850000	1220900000	402840000	560710000	3250800000	366690000	2305400000	1166000000	213870000	398310000	951850000	496230000	737120000	1384300000	393040000	549810000	1244000000	433970000	993290000	2881900000	213350000	1147100000	1435600000	122960000	221970000	2540500000	402950000	365360000	1033300000
P21810;A6NLG9	Biglycan	BGN	41.654	1597600000	3238800000	5679100000	10885000000	7269400000	2461700000	7140900000	4864500000	1586800000	7771800000	7176600000	1572400000	3477600000	3575800000	2920100000	2403700000	3996600000	7243900000	8826000000	9296600000	2456500000	3118600000	3778900000	2833400000	6520300000	4135800000	4149900000	4276700000	2800200000	2660100000
P21817;P21817-2;P21817-3	Ryanodine receptor 1	RYR1	565.17	0	0	6139400	0	0	0	0	0	0	0	0	0	5469300	0	0	0	0	5661300	0	0	0	0	0	0	0	0	0	0	0	0
P21912	Succinate dehydrogenase [ubiquinone] iron-sulfur subunit, mitochondrial	SDHB	31.629	0	0	23542000	3808700	2179600	57995000	2914600	3003700	13105000	10991000	6809300	6385300	8609000	18842000	4486100	0	0	15799000	0	0	65688000	0	8072300	10684000	0	0	10598000	0	0	0
P21964;P21964-2;E7EMS6	Catechol O-methyltransferase	COMT	30.037	2502100	3554600	19489000	0	0	0	0	7667100	3198800	5484300	778350	0	826620	3004200	2021000	2398200	2502000	22370000	0	0	0	0	0	0	0	0	0	0	0	0
P21980;B4DIT7;F5H6P0;P21980-2;P21980-3;A2A299;A2A2A0;P49221	Protein-glutamine gamma-glutamyltransferase 2	TGM2	77.328	576650000	1719800000	1108100000	2534700000	2007800000	1543300000	3680000000	2923000000	562900000	4304400000	4458400000	418870000	3158500000	6266100000	7247200000	1416500000	3423700000	999440000	2446900000	2585700000	1778100000	1349400000	1350400000	640550000	2112700000	2326100000	811400000	3715400000	4097400000	5799300000
P22087;M0R2Q4;M0QXL5;M0R0P1;M0R299;M0R2B0;M0R1H0;M0R2U2	rRNA 2-O-methyltransferase fibrillarin	FBL	33.784	11055000	15651000	23351000	3038000	4176200	20075000	15108000	13331000	6764700	26459000	28477000	533900	21798000	92210000	54746000	18617000	12318000	14316000	4507500	7293400	21481000	8136700	8448200	6614100	19330000	14144000	0	30665000	59057000	38268000
P22105;E7EPZ9;P22105-3;B0UYX3;B0V046;B0UYQ5;C9J7W4	Tenascin-X	TNXB	464.32	11015000	22022000	463870	15175000	2652900	245530	1509500	17544000	0	8714000	6256900	0	5026000	49291000	2332200	15972000	31438000	0	22273000	2592400	1808200	0	9906400	0	6001100	4934500	0	4113100	13912000	3911500
P22234-2;P22234;E9PBS1;D6RF62	Multifunctional protein ADE2;Phosphoribosylaminoimidazole-succinocarboxamide synthase;Phosphoribosylaminoimidazole carboxylase	PAICS	47.958	1114900	474430	0	0	469520	6243700	3446800	1204300	23091000	7942900	4158700	1556100	3737400	5499600	13466000	0	0	0	0	0	4558300	3321700	0	17767000	4190900	5267100	0	0	3830300	16425000
P22314;Q5JRS0;Q5JRR9;Q5JRS2;Q5JRR6;Q5JRS3;Q5JRS1	Ubiquitin-like modifier-activating enzyme 1	UBA1	117.85	5414400	7985500	1324600	13173000	172240	530250	41492000	0	1031400	52924000	33806000	0	350930	0	536030	5909800	6886200	0	9550800	0	0	13739000	0	0	39310000	33734000	0	0	0	703460
P22626;P22626-2	Heterogeneous nuclear ribonucleoproteins A2/B1	HNRNPA2B1	37.429	3544100	3661500	185520000	5960100	1780800	36367000	24857000	4901200	34417000	8800700	3163900	1664800	17120000	19056000	52711000	4917100	2529400	216120000	4258900	2177400	42600000	5525000	1118200	27840000	3746900	2088400	3253700	15542000	4096600	34750000
P22695;H3BRG4;H3BSJ9;H3BP04;H3BUI9;H3BUE4	Cytochrome b-c1 complex subunit 2, mitochondrial	UQCRC2	48.442	20030000	12201000	305060000	22722000	66190000	671020000	17425000	190280000	275320000	8968800	14302000	245620000	30896000	70498000	174950000	25797000	14165000	297050000	18076000	99113000	746710000	12106000	90775000	314490000	7373000	7005700	539660000	21241000	39352000	89489000
P22748;K7EKY5;K7EIH9	Carbonic anhydrase 4	CA4	35.032	0	462740	0	0	215380	0	13783000	2916000	0	1453800	307400	0	8810200	1222500	709520	0	0	0	0	0	0	7445800	0	0	0	0	0	9022400	0	0
P23142;P23142-3;F8W7M9;B1AHL2;P23142-4;B1AHL4;P23142-2;B1AHM9;B1AHN3;B1AHM7;B1AHM4;B1AHM6;B1AHM5	Fibulin-1	FBLN1	77.213	710840	978820	34542000	5266800	548680	48620000	2682300	4437100	41753000	21972000	9419600	25528000	2721300	13025000	191300000	1398800	900340	67162000	3064800	829990	36909000	1329000	2214900	64288000	5095600	3360600	92608000	1187200	3714100	86627000
P23246;P23246-2;H0Y9K7	Splicing factor, proline- and glutamine-rich	SFPQ	76.149	9977200	14587000	6965500	2630900	170120	18260000	34379000	6135300	6542700	48522000	15683000	0	8373100	23771000	21102000	8026800	6705600	0	7963100	0	23661000	30143000	3112400	5522800	17566000	10148000	0	12426000	24130000	11677000
P23381;P23381-2;H0YJP3;G3V3Y5;G3V3H8	Tryptophan--tRNA ligase, cytoplasmic;T1-TrpRS;T2-TrpRS	WARS	53.165	10217000	7817100	2975100	4090600	1143700	162780	7990200	76837000	4089400	108520000	32252000	0	249850	1368800	2950200	4315100	3444000	0	4296100	0	0	6138000	9167800	3509000	136810000	2783600	0	0	1532500	2664000
P23396;J3KN86;E9PL09;H0YEU2;E9PL45;E9PPU1;H0YCJ7;F2Z2S8;H0YF32;E9PK82;E9PJH4;E9PQ96;E9PSF4;E9PQX2;H0YES8;E9PJN9	40S ribosomal protein S3	RPS3	26.688	70507000	98360000	53757000	70831000	51263000	193080000	214450000	151110000	136120000	195050000	145460000	34173000	146470000	144960000	252600000	87537000	103860000	44142000	86273000	102010000	178440000	152520000	93329000	117190000	117400000	107960000	101530000	158040000	90735000	152840000
P23497-4;P23497;E7EUA7;P23497-3;P23497-2;E9PBK3;P23497-5;E9PHV6;P23497-6;P23497-7;C9JBL0;Q9H930;Q9H930-2;Q9H930-1;H7BYP4;Q9H930-3	Nuclear autoantigen Sp-100;Nuclear body protein SP140-like protein	SP100;SP140L	101.57	2027400	4456900	306390	0	0	2987300	0	0	414820	0	0	0	5927100	6156000	8996700	2937300	4614600	0	0	0	0	0	0	0	0	0	0	4141900	2503200	10576000
P23946;Q3SY37	Chymase	CMA1	27.324	231710000	325000000	365880000	1014500000	779610000	147050000	4553200000	7373600000	3877400	4334100000	4748800000	9617000	430910000	567890000	5912300	413990000	509530000	443080000	1139100000	1417300000	153040000	2633100000	3658100000	3842100	2668000000	3320900000	13486000	448600000	315940000	3518700
P24043	Laminin subunit alpha-2	LAMA2	343.9	0	0	0	0	0	0	10677000	665850	229050	3403800	5112600	0	3323400	7739900	0	0	0	0	0	0	0	6343700	0	0	2140800	3103400	0	5281000	3068300	0
P24158	Myeloblastin	PRTN3	27.807	0	0	20277000	0	0	778370	0	5800000	17098000	0	0	17087000	3505500	0	0	0	0	19570000	0	0	0	0	0	0	0	0	0	0	0	0
P24539;Q5QNZ2	ATP synthase subunit b, mitochondrial	ATP5F1	28.908	3346600	838550	9908700	3851700	7740200	48131000	54495000	3071800	14499000	3977700	1231400	9068900	2477300	1255400	7837000	4201500	1840600	11601000	4230000	11763000	88831000	4854300	3085300	10970000	3779900	1787500	3615900	2884000	1486200	3265700
P24821;P24821-3	Tenascin	TNC	240.85	0	198810	2318600	0	0	0	0	0	3063500	0	0	1603700	0	0	435590	0	0	0	0	0	0	0	0	3629500	0	0	0	0	0	0
P24821-4;J3QSU6;E9PC84;P24821-2;F5H7V9;P24821-6;H0YGZ3;F5H5D6	Tenascin, isoform 4	TNC	230.86	422690000	1035100000	5614900000	471040000	270750000	1394600000	697220000	1103400000	2092000000	465280000	266710000	462460000	304610000	885860000	4061300000	585090000	1163100000	5623400000	447530000	481420000	1592600000	300460000	520290000	2325400000	304070000	209430000	906240000	243540000	501200000	2994900000
P24821-5	Tenascin, isoform 5	TNC	181.53	124470	1325100	5033300	0	0	0	0	0	0	0	0	0	0	0	0	0	0	5012400	0	0	0	0	0	0	0	0	0	0	0	0
P24844;P24844-2	Myosin regulatory light polypeptide 9	MYL9	19.827	3904100000	2965000000	5606800000	791000000	264930000	1637200000	4949500000	5911800000	1245500000	3403000000	1874200000	425260000	1653300000	4755800000	3005100000	5846100000	3695100000	5688300000	972100000	499680000	1817500000	2584500000	2616300000	1374900000	1537800000	1541200000	1143200000	1506400000	2625400000	2238400000
P25189-2;E7EWP3;P25189	Myelin protein P0	MPZ	34.386	2099100	2999300	0	15773000	47176000	458850	7381600	66332000	0	31943000	27383000	0	20402000	11677000	0	1228500	1279300	0	4625500	87926000	0	2910300	44103000	0	29903000	25001000	0	12665000	4721300	0
P25398	40S ribosomal protein S12	RPS12	14.515	12929000	12082000	10502000	8470300	6751000	41990000	14283000	20481000	37039000	27932000	36376000	8003400	16623000	64211000	28974000	15466000	9171600	8861300	6304100	12287000	61834000	6708500	7037900	48083000	19669000	28859000	12262000	11968000	18185000	37879000
P25705;P25705-2;K7ENP3;K7EK63;K7EK77;K7ENJ4;K7ERX7;K7EQT2;K7EJP1;K7EKV9;K7ESA0	ATP synthase subunit alpha, mitochondrial	ATP5A1	59.75	38204000	22186000	110110000	29105000	46170000	401100000	52212000	58767000	127130000	17694000	18701000	24106000	15365000	36188000	115190000	56794000	15625000	139220000	13194000	65507000	426930000	16168000	29887000	148190000	4408500	8487000	82370000	9208400	13652000	57701000
P25815	Protein S100-P	S100P	10.4	0	0	0	0	0	334410	0	0	0	0	0	229170	184520	0	5856700	0	0	0	0	0	0	0	0	0	0	0	0	0	0	3935600
P25940	Collagen alpha-3(V) chain	COL5A3	172.12	8431700	16698000	39876000	34428000	19190000	27632000	33031000	57730000	23048000	13276000	5539400	32435000	4510300	8769400	3539300	14272000	14148000	44427000	30821000	32604000	22610000	20892000	28138000	28790000	8328500	3257400	79128000	2654800	1737000	1790500
P26196	Probable ATP-dependent RNA helicase DDX6	DDX6	54.416	1140000	1163300	4150900	454240	0	501110	9511400	1213200	1235900	2255900	11676000	0	6483800	1672600	34963000	0	0	1426600	0	0	0	0	0	0	1433300	0	0	2056700	0	31442000
P26368;P26368-2;K7ENG2	Splicing factor U2AF 65 kDa subunit	U2AF2	53.5	438750	1753600	0	0	0	0	232810	0	0	0	0	0	0	0	0	0	2151600	0	0	0	0	0	0	0	0	0	0	0	0	0
P26373;P26373-2;J3QSB4;J3KS98;H3BUK8	60S ribosomal protein L13	RPL13	24.261	13149000	17685000	4382900	10991000	4105300	33688000	28834000	2068200	6763000	6592200	3712100	2005700	55161000	42886000	45173000	12057000	33425000	6365000	11574000	9163400	53613000	16766000	0	6864600	3443200	0	6519700	44510000	15639000	22034000
P26447	Protein S100-A4	S100A4	11.728	5399900	9643300	4356000	29219000	5740700	2812200	35767000	52227000	7940000	63502000	31712000	1520600	14716000	51232000	11581000	9005900	15285000	4455300	29432000	6115800	5677200	18943000	16208000	4445200	55633000	30030000	7547900	14490000	20547000	5535300
P26599-3;P26599-2;P26599;K7EK45;K7EKJ7;K7ES59;A6NLN1;O95758-4;O95758-5;O95758;O95758-2;O95758-6;O95758-1;K7ELW5;O95758-7	Polypyrimidine tract-binding protein 1	PTBP1	59.632	12806000	21088000	5161200	4944200	0	1493200	97801000	645170	0	17252000	21506000	0	5638800	5860300	8406400	22232000	39541000	2561400	3952800	0	3134800	20277000	0	0	13507000	25798000	0	6706400	4342100	5798100
P26641;B4DTG2;E7EMT2	Elongation factor 1-gamma	EEF1G	50.118	12225000	22966000	8365400	17877000	1624300	14680000	135910000	11199000	19853000	83732000	25239000	8335500	10629000	9471100	27692000	20730000	17158000	3878700	11090000	3288000	6946500	69127000	4562300	17674000	76013000	26145000	14555000	10387000	4447800	28363000
P27105;B4E2V5;P27105-2	Erythrocyte band 7 integral membrane protein	STOM	31.73	47900000	116500000	553020000	180310000	177610000	227100000	610460000	995610000	250400000	291200000	219340000	498300000	185460000	351700000	400680000	68611000	149080000	600940000	157310000	340270000	241950000	171720000	540760000	261620000	182420000	177080000	1203800000	203490000	211260000	281540000
P27169;F5H4W9;F8WF42	Serum paraoxonase/arylesterase 1	PON1	39.731	0	0	0	0	0	0	667720	0	395150	21473000	308370	0	0	0	0	0	0	0	0	0	0	0	0	0	13917000	0	0	0	0	0
P27348;E9PG15	14-3-3 protein theta	YWHAQ	27.764	6117200	937450	2300300	3148900	911900	1793700	10968000	1147400	503390	9580100	7647500	0	4653000	3748000	3002800	8960900	0	0	0	0	0	0	0	0	0	6018400	0	0	0	0
P27635;F8W7C6;Q96L21;H7C2C5;H7C123;A6QRI9;B8A6G2;H7C2U2	60S ribosomal protein L10;60S ribosomal protein L10-like	RPL10;RPL10L	24.604	8216000	4216700	10370000	15344000	13247000	48010000	18392000	39951000	25984000	20531000	6228100	1600900	63497000	60882000	85351000	7320700	3803100	15900000	8435500	16995000	52627000	5917800	19159000	29348000	16637000	7865500	0	64103000	29657000	67440000
P27708;F8VPD4;H7C3Z5;H7BZB3	CAD protein;Glutamine-dependent carbamoyl-phosphate synthase;Aspartate carbamoyltransferase;Dihydroorotase	CAD	242.98	2168100	2952600	11334000	0	1625100	6034600	0	3040200	12249000	1149800	1412700	4306400	909220	0	11021000	1563900	0	23292000	0	4016100	9248900	0	0	6156100	1534400	0	6714600	0	0	3309000
P27797;K7EJB9	Calreticulin	CALR	48.141	0	0	78780000	0	676850	5739200	0	1139700	4931800	0	0	147540	0	0	1192200	0	0	84450000	0	0	2696500	0	0	1467600	0	0	0	0	0	618160
P28288;E7EUE1;F5GYC1;P28288-2;P28288-3	ATP-binding cassette sub-family D member 3	ABCD3	75.475	2900600	0	4166400	0	1823900	7632700	0	1668000	14228000	0	404120	38104000	0	556980	867040	5355900	0	0	0	5547700	2965400	0	0	16118000	0	0	0	0	0	0
P28289;Q5T7W3	Tropomodulin-1	TMOD1	40.569	3992100	5136800	250060	2069300	387310	0	5544000	0	0	1904600	3269000	0	7680900	17784000	1432000	0	5352100	0	0	0	0	0	0	0	0	0	0	0	11354000	0
P28331-2;P28331;P28331-4;P28331-5;P28331-3;B4DJ81;C9JPQ5;F8WDL5	NADH-ubiquinone oxidoreductase 75 kDa subunit, mitochondrial	NDUFS1	80.996	40813000	45486000	150900000	22068000	24324000	332200000	16288000	65070000	85945000	12986000	59283000	27413000	21550000	80703000	79028000	36282000	27080000	131860000	20627000	45384000	437460000	11621000	25028000	72106000	7927000	30927000	61635000	16902000	42448000	56676000
P28676;H7BXD5;H7C2Z6	Grancalcin	GCA	24.01	0	0	0	0	0	0	0	0	1925100	1050200	0	4778400	0	0	1489700	0	0	0	0	0	0	0	0	0	0	0	11205000	0	0	0
P28799;P28799-2;K7EQ05;K7EKL3;K7EQI0	Granulins;Acrogranin;Paragranulin;Granulin-1;Granulin-2;Granulin-3;Granulin-4;Granulin-5;Granulin-6;Granulin-7	GRN	63.544	5677400	10824000	19028000	6784900	5476200	2641200	11602000	17199000	489110	11496000	11795000	2989300	11147000	12464000	1803800	13245000	19648000	18734000	0	0	0	0	8832500	0	5018900	4070600	6663600	8081000	0	0
P29350-4;P29350-3;P29350;P29350-2;F5H0N8;F5H1Z8;F5H5H9;F5GZM7;F5GY79;F5GXD4;F5H4Z1;F5H1V7	Tyrosine-protein phosphatase non-receptor type 6	PTPN6	70.13	2004800	1594200	14581000	0	0	302550	2098800	0	439110	11535000	1318400	482380	0	720560	1093300	2571500	1130500	19054000	0	0	0	0	0	0	3883300	0	0	0	0	869110
P29466;P29466-2;G3V169;B4DVD8;P29466-3;P29466-4;H0YEC7;Q5EG05;Q5FBZ0;Q5EG05-2;E9PQW1	Caspase-1;Caspase-1 subunit p20;Caspase-1 subunit p10;Caspase;Caspase recruitment domain-containing protein 16	CASP1;CARD16	45.158	0	0	3703700	0	222220	0	0	0	1684000	0	2788700	0	211410	0	1720500	0	0	3694000	0	0	0	0	0	0	0	0	0	0	0	0
P29536;P29536-2	Leiomodin-1	LMOD1	67.029	4563300	2238500	1897500	6462800	0	0	11555000	3281100	0	10447000	7851600	0	8761000	7676900	2216700	10676000	1983900	2331800	4885900	0	0	4553100	2524600	0	7670200	3888000	0	7063900	4430200	2023000
P29590;P29590-11;P29590-8;P29590-3;P29590-13;P29590-9;P29590-5;P29590-2;P29590-12;H3BT57;P29590-4;P29590-10;P29590-14;H3BUJ5;H3BT29;H3BVD2	Protein PML	PML	97.55	11679000	29273000	150990000	24427000	16231000	81420000	2238100	263120000	105750000	100050000	61176000	10712000	30954000	99688000	313370000	13766000	29710000	182080000	16199000	24152000	66399000	1657300	136540000	127760000	59592000	48063000	16558000	28937000	34707000	259580000
P30041	Peroxiredoxin-6	PRDX6	25.035	50045000	93157000	711150	72800000	4005400	4155300	110520000	752320	1683300	144900000	86981000	1608000	9085100	14182000	7845900	50886000	92426000	1294100	67782000	3098100	1921100	61951000	0	1591800	126400000	90362000	3008000	4505000	3735700	2840800
P30044;P30044-2;P30044-3;A6NC19	Peroxiredoxin-5, mitochondrial	PRDX5	22.086	20955000	19164000	10873000	2533300	1651000	3890900	21904000	5296800	8480500	54953000	33358000	4513400	9288300	11824000	1584500	33586000	19987000	9589700	0	3640900	4035300	12708000	3605800	6450000	30946000	26980000	11539000	11355000	7555300	2437200
P30048;E9PH29	Thioredoxin-dependent peroxide reductase, mitochondrial	PRDX3	27.692	4899400	4299500	868590	558430	0	0	3955000	0	0	0	0	0	0	0	0	6211800	6039000	0	0	0	0	0	0	0	0	0	0	0	0	0
P30050;P30050-2	60S ribosomal protein L12	RPL12	17.818	17873000	24323000	7464700	8107600	1918000	40541000	46946000	16209000	12244000	53914000	31578000	520150	23084000	14460000	11872000	42427000	37680000	4663500	5696900	2829600	36585000	23073000	0	25988000	22206000	17272000	0	18066000	4733500	8566900
P30101;G5EA52	Protein disulfide-isomerase A3	PDIA3	56.782	318570	622020	87225000	0	136160	18743000	823240	0	7003600	0	0	1042500	0	0	2127000	0	946180	96613000	0	0	5844700	0	0	0	0	0	3060900	0	0	1456800
P30153;F5H3X9;C9J9C1;P30154-2;P30154;P30154-4;P30154-3;A8MY67;E9PHZ6;E9PPI5	Serine/threonine-protein phosphatase 2A 65 kDa regulatory subunit A alpha isoform;Serine/threonine-protein phosphatase 2A 65 kDa regulatory subunit A beta isoform	PPP2R1A;PPP2R1B	65.308	2696300	3017600	1406300	1955500	0	705390	0	0	1405600	24907000	8505200	0	593560	1232800	2193400	2466600	1759100	1331700	1532500	0	784060	0	0	1353000	23711000	3517300	0	0	0	1191100
P30443;P30455	HLA class I histocompatibility antigen, A-1 alpha chain;HLA class I histocompatibility antigen, A-36 alpha chain	HLA-A	40.845	0	0	0	0	1684900	4921200	3935100	0	0	0	0	456210	1235600	2143000	11349000	0	0	0	0	0	0	0	0	0	0	0	0	0	0	8028100
P30461	HLA class I histocompatibility antigen, B-13 alpha chain	HLA-B	40.474	20221000	67286000	53207000	7515100	10848000	10998000	52342000	128280000	2320900	11204000	111260000	64346000	65024000	4526100	44806000	14683000	0	169590000	0	30449000	20090000	0	41435000	0	13067000	38633000	93815000	62352000	0	46266000
P30481;P30483	HLA class I histocompatibility antigen, B-44 alpha chain;HLA class I histocompatibility antigen, B-45 alpha chain	HLA-B	40.481	0	0	12327000	0	0	0	0	0	0	0	0	0	0	0	0	0	0	12005000	0	0	0	0	0	0	0	0	0	0	0	0
P30536;B1AH87	Translocator protein	TSPO	18.828	4982300	1917300	7281400	11105000	7020500	42050000	5616300	14436000	47046000	45494000	6316400	7842600	1035700	728870	2688900	0	0	0	0	0	0	1290900	2535300	101320000	5244200	2068800	4361700	0	416420	0
P30626;P30626-2;B4DKK2;C9J0K6;B4DHQ6	Sorcin	SRI	21.676	7008300	5659900	897240	0	0	0	4808100	0	327430	0	7503500	0	0	1081200	342040	12212000	5505300	1722800	0	0	0	0	0	0	0	3838300	0	0	0	0
P30740;B4DNT0	Leukocyte elastase inhibitor	SERPINB1	42.741	12137000	25998000	20407000	61581000	72264000	22294000	66969000	42262000	11049000	88372000	19462000	0	11522000	20880000	8646600	18541000	27233000	22121000	63471000	162270000	20658000	38627000	10807000	5502600	30203000	20001000	0	10552000	9976000	7354100
P30837;O94788;P47895;O94788-3;H0YMG7;O94788-2;H0YM00;H0Y2X5	Aldehyde dehydrogenase X, mitochondrial	ALDH1B1	57.206	21701000	21254000	41758000	10573000	16576000	329390000	65521000	27618000	46898000	54078000	44006000	14299000	8874900	23030000	19814000	26241000	24097000	49126000	13646000	29984000	296990000	28341000	14292000	64976000	39291000	41402000	38222000	8562900	9002800	8664700
P31040;E9PBJ5;D6RFM5;H0Y8X1	Succinate dehydrogenase [ubiquinone] flavoprotein subunit, mitochondrial	SDHA	72.691	220900	3244600	124440000	6404600	10540000	187840000	0	19870000	40852000	0	1965700	15549000	0	2552500	6755900	0	3498100	117130000	5026400	6597000	242530000	0	6219600	27462000	0	1792100	16495000	0	0	6420700
P31146;H3BRY3;H3BRJ0;H3BTU6;H3BSL1;H3BU76;H3BNA2	Coronin-1A	CORO1A	51.026	533360	0	2762900	0	363050	976240	0	12986000	2007900	11960000	4399800	5023300	9376500	15194000	2841800	0	0	0	0	0	0	0	6639800	0	8021000	6159900	0	10809000	5749800	0
P31689;B7Z5C0	DnaJ homolog subfamily A member 1	DNAJA1	44.868	7479600	11837000	42347000	51692000	6086900	61390000	12731000	38943000	72710000	20894000	8773600	8712900	25100000	31569000	97259000	12406000	13241000	50840000	31135000	9400600	82612000	9456600	19090000	41297000	9909600	8732000	20154000	24425000	12564000	97245000
P31930	Cytochrome b-c1 complex subunit 1, mitochondrial	UQCRC1	52.645	2480700	2354700	355180000	4324300	44322000	680100000	0	196900000	293660000	1865700	1784100	215560000	6852700	54617000	113190000	2378600	889700	373830000	2098000	56272000	841140000	0	75264000	319050000	2028400	1090100	413800000	4378800	13396000	48459000
P31942;P31942-2;P31942-3;B4DHY1;P31942-4;P31942-5;P31942-6	Heterogeneous nuclear ribonucleoprotein H3	HNRNPH3	36.926	615050	0	27355000	0	478770	25147000	0	956560	4463500	684030	1391100	0	1520800	8321400	20061000	0	0	41376000	0	0	11804000	0	0	4104600	0	0	0	0	3587400	14818000
P31946;P31946-2;Q4VY19;Q4VY20	14-3-3 protein beta/alpha;14-3-3 protein beta/alpha, N-terminally processed	YWHAB	28.082	1233200	3606900	8705700	1525300	1033500	1380500	2953800	1023700	452750	12501000	3301400	0	3909700	1260900	2624100	0	0	7307000	0	0	0	0	0	0	9151100	0	0	3979300	0	0
P31947;P31947-2	14-3-3 protein sigma	SFN	27.774	5970000	10435000	10831000	4887800	4713400	12216000	0	6124200	1554700	24183000	6704200	139960	4801900	5230900	5946200	0	0	0	0	0	0	0	3337100	0	0	0	0	0	0	0
P31949	Protein S100-A11	S100A11	11.74	2630400	3191900	12014000	3008000	0	2937800	7897000	13956000	22373000	22275000	7828000	1378200	4152900	14894000	34484000	4027800	3891200	24926000	0	0	3441800	0	4035300	12551000	13889000	5909400	0	5446200	5199200	30059000
P31997	Carcinoembryonic antigen-related cell adhesion molecule 8	CEACAM8	38.153	0	0	448890	0	0	0	0	4243300	3633200	0	0	37519000	258520	0	0	0	0	0	0	0	0	0	0	1014000	0	0	88217000	0	0	0
P32119;A6NIW5;P32119-2	Peroxiredoxin-2	PRDX2	21.892	50640000	55822000	9826800	61186000	14918000	6675800	142160000	18279000	2431400	99170000	64330000	808040	11114000	15320000	10254000	79841000	73062000	4314100	44660000	14615000	3806200	67727000	2003000	3186800	95786000	55811000	0	9340000	5645500	5914200
P32320	Cytidine deaminase	CDA	16.185	0	589200	2297700	0	0	579130	0	0	1207400	0	0	9891300	563950	767080	0	0	0	0	0	0	0	0	0	0	0	0	23289000	0	0	0
P33176	Kinesin-1 heavy chain	KIF5B	109.68	11808000	9050600	7816100	2018900	2304100	10444000	10241000	3582200	3960200	10049000	18166000	0	8236400	9239600	16744000	14443000	6160500	5343600	5200100	8846900	15468000	5027100	2874000	3586000	3885600	9195800	0	5992400	5598200	17607000
P35221-2;P35221;G3XAM7;F8W845;Q8N1C0;P26232;P26232-5;P26232-2;E5RIB1;E5RG03;E5RGY6;E5RGY7;E5RHV7;E5RIE0;E5RJL0;P26232-3;P26232-6;P26232-4;E5RIC3;H0YBB8;E5RGD2;E5RJP7;E5RFM5;E5RFK9;E5RFM3;E5RFG3;E5RIT8;E5RJZ2	Catenin alpha-1	CTNNA1	102.63	10796000	12337000	4918300	1393400	0	5440300	189610000	0	0	17855000	8500700	0	10012000	13818000	7826600	17375000	15696000	2065600	3388200	0	6288500	51806000	0	0	35841000	3126200	0	23437000	15099000	9456000
P35222;B4DGU4;P35222-2	Catenin beta-1	CTNNB1	85.496	2148200	1378700	2867700	1186900	1379000	22859000	6561800	419470	789740	3956900	6155400	0	9044900	8556800	20376000	3737900	0	2654200	0	0	19949000	0	0	0	3607400	4601400	0	6819500	3170000	20036000
P35232;C9JW96;E9PCW0;E7ESE2;C9JZ20;B4DY47;D6RBK0	Prohibitin	PHB	29.804	210160000	321600000	337670000	297540000	334570000	777370000	421730000	698540000	378170000	182510000	244410000	252200000	436860000	545480000	719640000	346810000	521610000	419210000	312200000	526110000	737700000	167750000	359470000	491450000	130320000	163320000	509160000	357870000	338250000	431390000
P35244;B5MC59	Replication protein A 14 kDa subunit	RPA3	13.569	344310	810410	25121000	0	0	0	0	0	0	0	0	0	0	0	0	0	0	24735000	0	0	0	0	0	0	0	0	0	0	0	0
P35442	Thrombospondin-2	THBS2	129.99	0	0	1503600	0	0	1415200	0	0	32260000	0	0	494070	0	0	9602200	0	0	0	0	0	0	0	0	37036000	0	0	0	0	0	0
P35527;K7EQQ3	Keratin, type I cytoskeletal 9	KRT9	62.129	61999000	20137000	82731000	100380000	111280000	25245000	92516000	380460000	277240000	212200000	566250000	118180000	177340000	26804000	289030000	83581000	19858000	74136000	71535000	202120000	20863000	78413000	169040000	382980000	147490000	278460000	307930000	208270000	16708000	230470000
P35555;H0YND0;F6U495	Fibrillin-1	FBN1	312.24	193210000	739440000	5130300000	1291300000	1414600000	1442100000	2282100000	10741000000	355450000	6262700000	3745600000	2186800000	406660000	193060000	1390800000	303670000	954600000	5242600000	1252300000	2781100000	1492000000	1100200000	5789900000	303170000	4196700000	2899900000	4638500000	423000000	110380000	893660000
P35556;D6RJI3;P35556-2;E9PHW4;D6REJ2;Q75N90	Fibrillin-2	FBN2	314.77	3448400	2310000	114300000	0	11525000	8329200	32640000	216260000	9094900	158580000	83027000	44958000	15113000	3648400	178930000	7346000	0	67973000	0	26411000	13042000	22174000	94555000	13700000	38557000	45205000	53065000	12241000	0	299430000
P35579;P35579-2;Q5BKV1;B1AH99;	Myosin-9	MYH9	226.53	4552300000	7940600000	62086000000	14778000000	10603000000	32755000000	30117000000	49106000000	24132000000	27066000000	18700000000	12774000000	7627300000	16653000000	30190000000	4721300000	7376000000	68125000000	14688000000	19283000000	41120000000	12005000000	25607000000	30585000000	17520000000	11863000000	22783000000	6570700000	8717900000	19923000000
P35580;P35580-3;F8W6L6;P35580-2;P35580-4;E7ERA5	Myosin-10	MYH10	229	1023600000	1250600000	4792800000	2319600000	1202300000	1649900000	4181500000	2696300000	1922100000	1743700000	1605100000	773530000	428360000	2643500000	1187800000	208550000	356530000	6137200000	944370000	811470000	2578100000	608910000	927540000	5284100000	691080000	485800000	3908700000	204990000	1662100000	1441100000
P35590;E9PG63;M9MML1	Tyrosine-protein kinase receptor Tie-1	TIE1	125.09	8056400	0	12814000	0	0	7713200	0	4731800	3504600	27088000	0	1941400	49044000	49003000	45894000	0	0	0	0	0	0	0	0	0	0	0	0	0	29405000	0
P35606;B4DZI8;D6R997;D6RBT6;D6RBG7;D6RCL6;D6RBZ7;H0YAC7	Coatomer subunit beta	COPB2	102.49	4216900	2073100	29490000	2965100	320350	8114200	7258600	21996000	6245000	27981000	12773000	4150600	1812200	493050	12440000	4150600	3747400	23769000	2944600	0	4771400	11819000	7550300	5190000	22706000	15158000	5916300	3947500	0	9127800
P35613;I3L4S8;P35613-2;P35613-4;P35613-3;I3L192	Basigin	BSG	42.2	803460	1236400	13645000	0	248290	2371500	1417300	3103100	5973800	0	0	6360200	907090	927120	5965400	1047500	1209500	29226000	0	0	0	0	0	2862400	0	0	4061300	878260	662760	0
P35625	Metalloproteinase inhibitor 3	TIMP3	24.145	1261900	1663900	16477000	7218900	2219600	1691600	8770200	6849100	1416800	28169000	1384200	2289400	262770	454010	0	0	0	15651000	0	0	0	0	0	0	0	0	0	0	0	0
P35900;Q9C075;K7EQH6;J3QR55	Keratin, type I cytoskeletal 20	KRT20	48.486	211750000	244590000	2224800	41415000	3629000	62115000	302340000	8012400	15543000	91449000	64790000	8515000	54835000	14826000	16288000	368830000	351220000	974430	23247000	4457700	29622000	164800000	1550500	11225000	27952000	33791000	12953000	37268000	7969000	6908200
P35908	Keratin, type II cytoskeletal 2 epidermal	KRT2	65.432	48689000	46339000	45744000	28416000	70601000	15644000	159990000	145840000	116450000	153230000	196310000	419420000	88947000	15168000	166590000	107610000	81294000	42595000	31554000	163740000	10054000	61679000	112210000	200250000	125650000	171730000	760460000	105200000	16424000	135600000
P36269-3;P36269;P36269-2;E7EUG3	Gamma-glutamyltransferase 5;Gamma-glutamyltransferase 5 heavy chain;Gamma-glutamyltransferase 5 light chain	GGT5	62.332	0	0	4676800	654660	167700	1078200	0	1100800	0	0	678910	0	0	932380	443410	0	0	4904800	0	0	582470	0	0	0	0	0	0	0	0	0
P36542;P36542-2;B4DL14	ATP synthase subunit gamma, mitochondrial;ATP synthase gamma chain	ATP5C1	32.996	9564200	7624000	49328000	1089000	16500000	104310000	34870000	17920000	29323000	30962000	16557000	7452900	12460000	35381000	50257000	14571000	5673900	59186000	0	15182000	109630000	21693000	8724200	48204000	11261000	17434000	10394000	11226000	15951000	33865000
P36543;P36543-3;P36543-2;C9J8H1;Q96A05	V-type proton ATPase subunit E 1	ATP6V1E1	26.145	814430	5331500	18036000	0	274560	1938300	0	6905200	4929800	0	344610	323810	2355700	7017600	12671000	0	3359100	22450000	0	0	1518200	0	3245100	4040600	0	0	0	3416600	2175000	10404000
P36578;H3BM89;H3BTP7;H3BU31	60S ribosomal protein L4	RPL4	47.697	42341000	40475000	23146000	26225000	21108000	127480000	3793800	125850000	78532000	8143200	24486000	6311500	168910000	127160000	276470000	48083000	39898000	11184000	17799000	45439000	142940000	1913300	25926000	94036000	5338900	10437000	12845000	205660000	75020000	208720000
P36776;Q8N8K8;K7EKE6;K7EJE8;F5GZ27;K7ER27;K7ER56	Lon protease homolog, mitochondrial;Lon protease homolog	LONP1	106.49	0	0	0	0	0	3214900	0	0	2749500	0	0	0	0	0	0	0	0	0	0	0	0	0	0	2922500	0	0	0	0	0	0
P36957;B7Z5W8;Q86SW4;G3V3F0;G3V5M3;H0YJF9	Dihydrolipoyllysine-residue succinyltransferase component of 2-oxoglutarate dehydrogenase complex, mitochondrial	DLST	48.755	6519100	11663000	9191700	6755000	3608000	38394000	48896000	10263000	6735800	6018200	6918800	2798800	10895000	32454000	10400000	13879000	5170000	8385300	3779200	3846000	49761000	31420000	5936000	4822100	3170600	5243100	6374800	12819000	14319000	5805000
P37802	Transgelin-2	TAGLN2	22.391	21652000	23357000	6230400	5368900	0	887010	6368000	0	1935300	9989700	1142200	2476100	5519500	0	8628800	38639000	27995000	4041100	3073800	0	0	0	0	2286200	3518400	0	0	0	0	3988600
P38606;B7Z1R5;C9JVW8;C9JA17	V-type proton ATPase catalytic subunit A	ATP6V1A	68.303	7517600	18923000	47786000	3722100	4251700	25325000	7353200	69865000	25375000	20310000	15158000	2767800	15496000	21856000	50043000	10090000	21708000	39360000	4404900	11744000	26032000	4549900	23065000	29997000	7498300	7192400	9253600	19547000	13265000	54950000
P38646;D6RJI2;H0YBG6;D6RA73	Stress-70 protein, mitochondrial	HSPA9	73.68	4141300	8607000	577390	3964200	3389400	23876000	22258000	0	13663000	8375400	12989000	0	6071100	6427900	714880	3392100	2636400	0	0	2110600	55970000	4890500	0	11917000	3237500	6301100	0	4894200	0	0
P38919;I3L3F6;I3L2Z3;I3L3H2;I3L2M0;I3L1H0	Eukaryotic initiation factor 4A-III	EIF4A3	46.871	1348900	1599900	8014800	0	2276100	19672000	842970	11161000	5989100	32464000	4440600	339850	26864000	15628000	58831000	0	0	8054600	0	6345700	35362000	0	6492500	3455100	12919000	5280700	0	20208000	6232300	43021000
P39023;G5E9G0;B5MCW2;H7C422;H7C3M2;F8WCR1	60S ribosomal protein L3	RPL3	46.108	30536000	31362000	17670000	8819200	4423400	115050000	18248000	21470000	31368000	16429000	8424300	4184100	131320000	196220000	227610000	42493000	43488000	6633600	13999000	19970000	130180000	14280000	11412000	26749000	7246200	6097400	8115300	147820000	80241000	157770000
P39059	Collagen alpha-1(XV) chain;Endostatin	COL15A1	141.72	60328000	195170000	548080	102260000	14942000	1269400	370580000	1332100	250260	23596000	120290000	416020	110950000	394020000	10233000	82215000	228650000	0	90572000	21331000	0	237380000	1235300	0	10012000	65664000	0	96482000	265460000	5649800
P39060;P39060-1;P39060-2;H7BXV5;H7C457	Collagen alpha-1(XVIII) chain;Endostatin	COL18A1	178.19	32854000	66041000	6036000	29894000	5549500	7766600	153260000	12673000	1719500	10900000	14450000	1748900	137480000	935590000	109610000	62525000	102520000	3346600	17521000	5956000	6413900	64100000	8447000	1564100	3661200	5538600	3606900	165190000	552300000	64355000
P39656;E7EWT1	Dolichyl-diphosphooligosaccharide--protein glycosyltransferase 48 kDa subunit	DDOST	50.8	38061000	60437000	147250000	74410000	65896000	434270000	125770000	620050000	164250000	108250000	161190000	49945000	146520000	281740000	454130000	56009000	60149000	159930000	95875000	149060000	298220000	92925000	338560000	160160000	90666000	114270000	108990000	174160000	154860000	341530000
P39900	Macrophage metalloelastase	MMP12	54.001	0	223850	847720	0	0	177970	1480900	0	1976600	0	0	485510	0	0	0	0	0	0	0	0	0	0	0	2326200	0	0	0	0	0	0
P40121;B4DU58;P40121-2;E7ENU9;H7C0X8;B8ZZL6	Macrophage-capping protein	CAPG	38.498	18722000	20300000	425860	5453100	0	0	1948600	0	0	6456300	3758000	0	451770	0	457710	29628000	19519000	0	4099900	0	0	0	0	0	5557800	2867100	0	0	0	0
P40199	Carcinoembryonic antigen-related cell adhesion molecule 6	CEACAM6	37.194	0	0	0	0	0	0	0	0	0	0	0	52859000	0	0	0	0	0	0	0	0	0	0	0	0	0	0	116140000	0	0	0
P40227;B4DPJ8;P40227-2;Q92526;B4DX20;Q92526-2	T-complex protein 1 subunit zeta	CCT6A	58.024	11838000	20407000	6059400	9080300	2313400	31544000	39181000	1222600	14132000	85399000	58339000	555700	8428800	25975000	75247000	17992000	17238000	6478100	6545300	4813200	30302000	14747000	1723400	9263200	85658000	44977000	0	7630100	11813000	46271000
P40429;M0QYS1;Q6NVV1;M0QZU1	60S ribosomal protein L13a	RPL13A	23.577	11547000	9453900	4583100	4587000	5249900	42122000	0	19417000	20887000	7319500	4213300	1925800	37898000	25735000	57970000	21713000	6527800	0	6094800	0	34934000	0	0	11736000	0	0	0	61368000	14335000	33810000
P40616;B4DWW1;F8VYN9;B4DZG7;F8VP63;F8W1Z8;F8VP99	ADP-ribosylation factor-like protein 1	ARL1	20.417	883330	911400	4617600	2249800	1320300	8828100	26302000	16678000	3028400	1412100	10837000	6899800	4711400	5792100	8418300	0	0	0	0	0	12698000	9551100	0	0	0	0	0	0	0	0
P40763;P40763-2;K7ENL3;G8JLH9	Signal transducer and activator of transcription 3	STAT3	88.067	1700600	2129800	23263000	0	0	4283500	949030	5456100	2655000	3059800	4864300	0	1180100	2511700	16012000	1912000	1732200	30899000	0	0	3149600	0	2273000	2392500	0	0	0	1109500	0	7242100
P40926;E9PDB2;G3XAL0	Malate dehydrogenase, mitochondrial;Malate dehydrogenase	MDH2	35.503	379680	578780	0	583700	0	473460	54020000	0	0	2104500	17101000	0	1022800	764530	0	331970	0	0	0	0	272790	39482000	0	0	0	1607300	0	0	0	0
P40939;H0YFD6;B4DYP2	Trifunctional enzyme subunit alpha, mitochondrial;Long-chain enoyl-CoA hydratase;Long chain 3-hydroxyacyl-CoA dehydrogenase	HADHA	82.999	22580000	26149000	52631000	11146000	13842000	34650000	31760000	92393000	11345000	62530000	71583000	950000	21924000	51416000	25675000	34083000	36736000	54581000	12190000	25331000	48508000	28615000	28880000	14242000	46147000	30851000	5054700	17618000	32434000	19342000
P41218;H0Y6P3	Myeloid cell nuclear differentiation antigen	MNDA	45.836	463660	613670	7216200	339850	1077400	4914500	2794900	12723000	4880700	10258000	3928100	3683900	3638200	1966500	14220000	0	0	0	0	0	0	0	10852000	6573500	0	0	7643500	3157000	0	6774300
P41219-2;P41219;H7C5W5;F8W835	Peripherin	PRPH	53.778	582220000	848120000	12153000	113740000	15484000	12975000	559090000	22227000	0	213220000	164320000	0	221630000	658140000	3434100	911490000	1079500000	9511700	80201000	14830000	8961700	329560000	10560000	0	87132000	103020000	0	174400000	374020000	1681700
P41252;J3KR24;Q5TCC4;Q5TCD2;Q5TCC5	Isoleucine--tRNA ligase, cytoplasmic	IARS	144.5	6367100	6544600	4015900	4344300	5496300	17930000	7761100	10469000	6975500	7863000	9372500	5340700	22823000	34608000	24576000	11690000	14477000	6262500	5789400	8903500	20663000	7679000	5656300	0	6104900	5901900	11318000	20553000	10553000	12702000
P42025;P61163;B4DXP9;F5H3I4;G5E9Q5	Beta-centractin;Alpha-centractin	ACTR1B;ACTR1A	42.293	0	0	0	0	0	2409900	0	7283800	0	3801700	0	1519600	1303800	1440000	40678000	0	0	0	0	0	0	0	0	0	0	0	0	0	0	27514000
P42224;J3KPM9;P42224-2;D2KFR9;E7EPD2;E7ENM1;E9PH66;H7BZB5;H7BZ88	Signal transducer and activator of transcription 1-alpha/beta	STAT1	87.334	4826000	7004700	360170000	16627000	7047500	8985800	1457400	25221000	56576000	25486000	18987000	8024100	5207500	20673000	112350000	2288400	2576300	449820000	8279900	5119600	4771200	0	6627600	61083000	7348900	4514100	10391000	2738200	4297900	61975000
P42677;Q5T4L4;C9J1C5	40S ribosomal protein S27	RPS27	9.461	13820000	13515000	10166000	8289300	4192800	21679000	15049000	19184000	15554000	19236000	9946300	3164300	57712000	36018000	78576000	19444000	6777400	7939200	9250300	7965200	22720000	9122700	7132700	20892000	7586500	5959800	0	72341000	22799000	54825000
P42704;B8ZZ38;C9JCA9	Leucine-rich PPR motif-containing protein, mitochondrial	LRPPRC	157.9	4733900	4957200	13878000	16327000	23476000	79193000	67804000	3442600	16161000	78106000	49258000	3348000	6332500	499890	12291000	5652200	3827100	9727100	9042500	47626000	80728000	52787000	1747100	14447000	39285000	45497000	7074200	2772700	0	4599500
P43304;P43304-2;F8W6E4;F5GYK7	Glycerol-3-phosphate dehydrogenase, mitochondrial	GPD2	80.852	2740500	1757000	16840000	4870000	9299400	19376000	11972000	56864000	18142000	16773000	15222000	12238000	5991300	3872100	11413000	3648200	4890600	12157000	6232000	20126000	17552000	6262600	31812000	19996000	8582600	14987000	25036000	4616700	6011800	4422500
P43490;Q5SYT8;F5H246;C9JG65;C9JF35	Nicotinamide phosphoribosyltransferase	NAMPT;RP11-92J19.4	55.52	1289800	3955400	34792000	2465300	324320	2278600	2317500	1065600	5334500	15057000	5293900	1500300	878160	4454800	10359000	891590	1390300	55455000	2204100	0	1126900	1392100	967420	3502400	2987000	2692400	2674900	0	0	2532000
P43686;P43686-2	26S protease regulatory subunit 6B	PSMC4	47.366	1458400	1784400	1134200	0	108460	5252400	4609300	0	1001100	5606100	2390400	0	311410	2119200	4269400	0	1570200	0	0	0	7284700	0	0	0	0	1239700	0	0	0	1963800
P45880;P45880-1;P45880-2;B4DKM5;Q5JSD1;Q5JSD2;A2A3S1	Voltage-dependent anion-selective channel protein 2	VDAC2	31.566	205000000	229560000	566740000	410840000	375430000	708620000	353670000	1538500000	409820000	438430000	626700000	411300000	279910000	509340000	576230000	272180000	260290000	558060000	411850000	693880000	699210000	180490000	882010000	467730000	345800000	430890000	921140000	240660000	262020000	411960000
P45974;P45974-2	Ubiquitin carboxyl-terminal hydrolase 5	USP5	95.785	804390	1322400	6780600	0	0	0	1622300	0	0	1588200	1179500	0	453360	450480	0	0	0	6648500	0	0	0	0	0	0	0	0	0	0	0	0
P46459;I3L0N3;B4DFA2;K7EQD6;I3L2G1	Vesicle-fusing ATPase	NSF	82.593	2902900	1843100	36908000	5855000	1941600	9965200	4686100	3651100	1595100	1039900	5398400	1517700	1410000	26856000	8829600	3141300	2112300	59906000	3521100	3803100	4915000	2639000	2155700	2496500	0	2694700	3650200	1350400	4766100	3039300
P46776;E9PLL6;E9PJD9;E9PLX7	60S ribosomal protein L27a	RPL27A	16.561	8881500	9069500	1376700	17102000	4319900	11539000	35921000	1033700	809660	0	0	0	21361000	25291000	33022000	6566900	9857100	0	15137000	11347000	21540000	9327400	0	0	0	0	0	20227000	8164600	34019000
P46778;M0R181;G3V1B3	60S ribosomal protein L21	RPL21	18.565	3691900	3901900	0	0	0	8403400	2534300	0	0	0	0	0	10548000	11502000	5938900	7084300	5428800	0	0	0	6696200	0	0	0	0	0	0	11095000	5549300	0
P46781;C9JM19;B5MCT8;A8MXK4;F2Z3C0	40S ribosomal protein S9	RPS9	22.591	53367000	55960000	51276000	37103000	34190000	126900000	78853000	184260000	142210000	249030000	252700000	21916000	107790000	64446000	145930000	69130000	73324000	68108000	41539000	86593000	138130000	56465000	96407000	157810000	116930000	50991000	41166000	208840000	51559000	127070000
P46939;Q5T097	Utrophin	UTRN	394.46	1656300	10243000	9071900	9674300	762280	2224200	13116000	0	0	7930100	5631400	0	4036900	9527800	5642100	2528000	7058300	0	8564800	2544000	3667200	11080000	0	0	4986800	4768000	0	4602300	3522400	4122300
P46940;H0YLE8;Q86VI3;F2Z2E2;H0YKA5	Ras GTPase-activating-like protein IQGAP1	IQGAP1	189.25	98528000	170200000	123750000	160280000	36833000	209760000	866150000	469190000	106530000	417180000	309110000	12179000	149880000	297170000	139080000	133640000	204920000	155120000	154320000	92883000	280720000	317760000	233350000	154460000	249740000	203420000	35439000	160570000	163810000	124680000
P46976;P46976-2;D3DNH0;C9JQ42;P46976-3;G5E9W8;C9J7C7;C9J8R8	Glycogenin-1	GYG1	39.383	536970	1049400	0	2067100	0	0	4997100	0	241490	7799200	3235300	0	0	2279300	289850	0	0	0	0	0	0	2588600	0	0	0	0	0	0	0	0
P46977;E9PNQ1;H0YET6;E9PI32;E9PN73;E9PIJ8	Dolichyl-diphosphooligosaccharide--protein glycosyltransferase subunit STT3A	STT3A	80.529	4579100	715040	26374000	5439500	13729000	30209000	3148700	133580000	34219000	5940000	4400200	12048000	4258500	3258500	10109000	2670200	3197000	39595000	3346400	22781000	46828000	4803400	70351000	27869000	3255600	2391600	10584000	4268400	1758000	10367000
P47755;F8W9N7;B4DG50;C9JUG7	F-actin-capping protein subunit alpha-2	CAPZA2	32.949	28304000	35711000	10635000	10746000	1506200	2252100	49421000	25000000	346100	23387000	40460000	0	37652000	69286000	47485000	31259000	30189000	5278900	6140300	4180900	1110000	57838000	9691100	0	15973000	13566000	0	41003000	43283000	46064000
P47897;B4DWJ2;H7C0R3;C9J165;B7Z840;C9JSG9	Glutamine--tRNA ligase	QARS	87.798	990950	2353900	911070	2289900	969720	4217200	9998900	3003300	1116600	21799000	6029500	0	3667700	4269900	3548000	0	2890200	1402300	2236300	0	3593100	4271000	1946600	1691400	18159000	2077100	0	2327700	2704900	2459700
P47985;P0C7P4	Cytochrome b-c1 complex subunit Rieske, mitochondrial;Cytochrome b-c1 complex subunit 11;Putative cytochrome b-c1 complex subunit Rieske-like protein 1	UQCRFS1;UQCRFS1P1	29.668	152290	0	83978000	0	4999800	171830000	10832000	5093000	41147000	2898600	1346400	48993000	0	1059400	14084000	0	0	72713000	0	10787000	245540000	0	4304300	23236000	0	0	58606000	0	0	4968000
P48047;H7C0C1;H7C068	ATP synthase subunit O, mitochondrial	ATP5O	23.277	977180	132050	2973000	0	0	21895000	4685000	0	4174200	1560400	414620	803480	0	0	1605700	1075100	0	508300	0	0	30591000	798690	0	844450	0	0	846400	0	0	736140
P48059-3;P48059-5;P48059-2;P48059-4;P48059;B4DPH6;C9JF46	LIM and senescent cell antigen-like-containing domain protein 1	LIMS1	44.39	9739800	11756000	80038000	20640000	3713400	31832000	18391000	28699000	15466000	40412000	16933000	2614100	28470000	98805000	55753000	10434000	9254400	74734000	22237000	9264400	39459000	12483000	13132000	14600000	15843000	11270000	6574000	25554000	68108000	49240000
P48643;E9PCA1;B7ZAR1;E7ENZ3;B4DYD8	T-complex protein 1 subunit epsilon	CCT5	59.67	1938300	5324300	2379100	5759700	186500	6750100	55381000	0	1339600	54644000	31183000	2246600	5830700	5255500	16879000	2350000	4240000	0	3113400	0	10570000	7302700	0	0	41244000	35299000	0	3876800	2137600	19257000
P48681	Nestin	NES	177.44	14527000	23487000	0	6901900	0	855980	10954000	0	464090	9813100	3226600	1689900	13086000	21724000	6024900	13205000	41026000	0	4504500	0	1550800	5011000	0	0	3411300	2666700	0	16341000	11216000	2207300
P48735;B4DSZ6;H0YL11	Isocitrate dehydrogenase [NADP], mitochondrial	IDH2	50.909	37067000	20204000	61987000	13166000	17905000	66916000	38362000	47743000	99170000	39541000	18457000	3258400	2837300	5924200	5210400	40534000	9441400	57160000	5945400	43221000	92383000	15963000	37005000	130860000	5338700	7463000	6854400	3218000	3668000	2792800
P48960;P48960-3;P48960-2;M0R0K5;Q9UHX3;Q9UHX3-2;Q9UHX3-3;E7ESD7;Q9UHX3-4;B4DWB8;M0QY55;Q9UHX3-5;B4DQ88;K7EPE8	CD97 antigen;CD97 antigen subunit alpha;CD97 antigen subunit beta;EGF-like module-containing mucin-like hormone receptor-like 2	CD97;EMR2	91.868	223130	953990	9018200	0	557540	9178500	0	0	4704000	1618900	0	2716400	1171100	1278900	2601400	0	0	1278000	0	1123000	25155000	0	0	1685900	0	0	1718200	0	0	675080
P49207	60S ribosomal protein L34	RPL34	13.293	1068700	4914700	1635600	11017000	2188500	0	0	0	1218800	0	0	0	11621000	2681200	10074000	0	5719600	0	0	0	0	0	0	0	0	0	0	13043000	0	5314300
P49257	Protein ERGIC-53	LMAN1	57.548	2791400	513190	219520000	9919000	25144000	69692000	8355400	158230000	136370000	2027400	0	22473000	12362000	35947000	83018000	3054800	979640	304080000	9530300	35060000	83074000	3831100	71752000	144300000	1162700	0	39050000	6109400	6415900	24734000
P49327	Fatty acid synthase;[Acyl-carrier-protein] S-acetyltransferase;[Acyl-carrier-protein] S-malonyltransferase;3-oxoacyl-[acyl-carrier-protein] synthase;3-oxoacyl-[acyl-carrier-protein] reductase;3-hydroxypalmitoyl-[acyl-carrier-protein] dehydratase;Enoyl-[acyl-carrier-protein] reductase;Oleoyl-[acyl-carrier-protein] hydrolase	FASN	273.42	2598200	7563800	610240	6721400	902520	2297600	19081000	0	7326000	13436000	8839100	0	0	0	1903800	0	10638000	0	0	0	0	9049800	0	7768900	8672900	0	0	0	0	0
P49368;P49368-2;B4DUR8;Q5SZX6;E9PRC8;Q5SZW8;Q5SZX9;E9PM09;E9PQ35	T-complex protein 1 subunit gamma	CCT3	60.533	14606000	16964000	10068000	12162000	1866900	29892000	23245000	7068400	7923900	93413000	36746000	0	7240400	23524000	59151000	23866000	23327000	6242400	11177000	5050900	27515000	17339000	2533200	5131600	49116000	32403000	0	9441000	10442000	49529000
P49411;H3BNU3	Elongation factor Tu, mitochondrial	TUFM	49.541	185500000	207900000	517760000	388200000	253700000	1342100000	687240000	1183500000	189650000	402580000	506890000	59378000	251250000	366590000	349520000	271650000	272700000	553180000	363460000	397490000	1573400000	309540000	487840000	195710000	233820000	370120000	117710000	259640000	194270000	233640000
P49642;F8VNY2;H0YIP2	DNA primase small subunit;DNA primase	PRIM1	49.901	0	0	4275000	0	1448800	15136000	0	13482000	10253000	3613700	1100300	476110	12669000	6732000	24064000	0	0	0	0	0	0	0	0	11699000	0	0	0	0	0	0
P49720;J3KRR2;J3KSM3	Proteasome subunit beta type-3	PSMB3	22.949	0	0	0	0	0	0	0	0	0	0	0	0	0	671830	474390	0	0	0	0	0	0	0	0	0	0	0	0	0	445700	0
P49748-3;P49748;P49748-2;J3QRJ8;G3V1M7;J3KSR4	Very long-chain specific acyl-CoA dehydrogenase, mitochondrial	ACADVL	72.926	0	0	364280	0	0	0	1872600	513260	2940000	0	0	0	7050500	177760	143760	0	0	0	0	0	0	0	0	0	0	0	0	6600800	0	0
P49755;G3V2K7	Transmembrane emp24 domain-containing protein 10	TMED10	24.976	11773000	12760000	50159000	11091000	17693000	86639000	9634600	221740000	89518000	27713000	23456000	26265000	10823000	37290000	55522000	11269000	12076000	49291000	6344400	18780000	89240000	3321200	142720000	120320000	11916000	22900000	40848000	17000000	26262000	31248000
P49821;G3V0I5;P49821-2;B4DE93;E9PQP1;E9PMX3;E9PPR0;E9PLC6;E9PJL9;H0YE81;E9PPS5;E9PPD6;H0YD04	NADH dehydrogenase [ubiquinone] flavoprotein 1, mitochondrial	NDUFV1	50.817	6651800	8780400	51268000	5081800	5383200	100530000	2943300	16528000	23018000	728460	14342000	4007900	5783900	15977000	14424000	4567600	4844000	56749000	3461400	5513700	135870000	0	3342400	21270000	0	5612200	6121600	3263600	8647900	2924100
P50213;H0YL72;P50213-2;B7Z9J8;H0YMU3;H0YLI6;H0YKD0;H0YNF5;H0YM64	Isocitrate dehydrogenase [NAD] subunit alpha, mitochondrial	IDH3A	39.591	1972900	771230	2042700	1508600	283440	3842400	5836900	3048600	1100600	5720900	2139400	0	0	0	0	3943100	0	0	0	0	3585200	1987400	0	0	0	0	0	0	0	0
P50402;Q5HY57	Emerin	EMD	28.994	3346800	7085100	4696700	2864800	578270	16472000	6727000	736260	1564800	0	1635100	0	9414200	15524000	24399000	5388500	6572900	2770200	2383800	1694700	10647000	0	0	1756400	0	1154400	0	10756000	11222000	22415000
P50416;P50416-2;H3BMD2	Carnitine O-palmitoyltransferase 1, liver isoform	CPT1A	88.367	2994100	0	3690700	2171400	2852800	10680000	6479700	14281000	6269700	10960000	8140700	204210	2800700	777130	6858500	4144600	0	5447400	2897800	4544900	7939100	0	6236300	5574700	10157000	5468800	0	3154700	1490100	5765100
P50454;E9PPV6;E9PR70;E9PKH2;E9PMI5;E9PK86;E9PNX1;E9PRS3;E9PIG2;E9PQ34;E9PJH8;E9PLA6;H0YEP8	Serpin H1	SERPINH1	46.44	14143000	18482000	820910000	33841000	23178000	550600000	52786000	52245000	95229000	30807000	16322000	30892000	43733000	120200000	498130000	10874000	14311000	756550000	23563000	36054000	656520000	23063000	19166000	108880000	15416000	17593000	46957000	53566000	60437000	322220000
P50479;P50479-2	PDZ and LIM domain protein 4	PDLIM4	35.398	1336500	1613200	9286100	894690	0	7829000	0	0	0	0	0	0	587010	22502000	11150000	3440900	3352800	5336200	0	0	9189700	0	0	0	0	0	0	858200	10695000	9735500
P50552;K7ENL7;K7ENR7;K7EM16	Vasodilator-stimulated phosphoprotein	VASP	39.829	6104200	9666600	1573400	5639800	526930	4429300	15848000	3234800	1653900	13549000	6137500	782710	12721000	17648000	25864000	14391000	12006000	0	7456600	0	6605600	8283900	0	3734500	8146800	4871800	0	8921600	8740300	11464000
P50895;K7ENU8;K7ERB7	Basal cell adhesion molecule	BCAM	67.404	3260700	8835200	2910600	66097000	28071000	1409900	50642000	40785000	0	62907000	38300000	0	10513000	16981000	6416800	5685700	14332000	5209500	70110000	54751000	2189200	30352000	12708000	0	33823000	26252000	0	6090300	6855200	0
P50914;E7EPB3	60S ribosomal protein L14	RPL14	23.432	47534000	36403000	29296000	17646000	18378000	101330000	11883000	75580000	87785000	23004000	15772000	23764000	103890000	72247000	141680000	56841000	43515000	26250000	18215000	34959000	98751000	0	38179000	102020000	13626000	11333000	45465000	128120000	44443000	99771000
P50990;B4DEM7;B4DQH4;H7C4C8;H7C2U0	T-complex protein 1 subunit theta	CCT8	59.62	9452100	19256000	9389000	26047000	16127000	15468000	43680000	4228700	4895300	60756000	61220000	537440	31986000	23607000	54159000	17831000	30592000	12520000	11641000	8145600	19513000	31324000	0	6651800	43586000	41793000	0	14151000	13228000	61851000
P50991;P50991-2;B7Z9L0;B7Z2F4	T-complex protein 1 subunit delta	CCT4	57.924	4243900	5936000	3864700	4351100	0	9616700	28594000	1490700	3054100	29607000	11359000	684700	1702900	4193800	9436800	5505100	6703400	4908800	3567300	0	5029100	13670000	0	4371800	28296000	6191600	0	2808400	3040100	3126000
P50995;B4DVE7;Q5T0G9;H0Y6E1	Annexin A11;Annexin	ANXA11	54.389	1977500	4168600	2163800	6501600	1510800	3344100	8178700	0	501430	16926000	16552000	518350	912040	1945400	876310	4161800	7214000	2948600	4895900	1977100	3868300	4550000	0	0	7199300	12731000	0	0	0	0
P51114;P51114-2;E9PFF5;P51116;Q06787;Q06787-3;Q06787-7;G8JL90;B4DXZ6;Q06787-5;Q06787-4;Q06787-2;G3V0J0;Q06787-6;Q06787-8;A8MQB8;P51114-3;E7EU85;F8W871;C9JYQ6	Fragile X mental retardation syndrome-related protein 1;Fragile X mental retardation syndrome-related protein 2;Fragile X mental retardation protein 1	FXR1;FXR2;FMR1	69.72	0	298340	2366300	4261300	251400	131730	0	0	0	0	0	0	2386600	0	9007100	0	0	0	4038200	0	0	0	0	0	0	0	0	0	0	0
P51148-2;P51148;K7ERQ8;K7ERI8;P20339;P61020;B4DJA5;P61020-2;K7ENY4;F8VVK3;F8VUA5;F8VVZ0;F8VWU4;F8VWZ7;F8VSF8;F8VPW9;F8WD79;F8WCY6;F8WC93;K7EIP6	Ras-related protein Rab-5C	RAB5C	27.035	16499000	19038000	31726000	21882000	10645000	38013000	50709000	73239000	28043000	47254000	59082000	14990000	27362000	51425000	50388000	22673000	23367000	30655000	20515000	19005000	35630000	25733000	41551000	40358000	32397000	37551000	21268000	33899000	29860000	39865000
P51153	Ras-related protein Rab-13	RAB13	22.774	0	0	0	0	312710	1127500	0	2730100	1957700	0	0	295090	0	674780	0	0	0	0	0	0	1096000	0	0	0	0	0	0	0	0	0
P51571;A6NLM8;H7C1C6	Translocon-associated protein subunit delta	SSR4	18.998	25363000	125950000	270640000	211460000	159590000	156300000	1176200000	1400300000	39271000	273290000	656350000	154980000	59104000	59625000	105850000	35501000	48621000	463830000	58153000	188520000	591070000	381850000	366890000	268020000	17649000	28373000	715670000	126590000	86534000	333980000
P51572-2;P51572;C9J0M4;C9JQ75;C9JSP1;C9JMD7;C9JM14	B-cell receptor-associated protein 31	BCAP31	34.752	17182000	9823200	121060000	38123000	32596000	174370000	34164000	249150000	184510000	17159000	13046000	35697000	13454000	43257000	50417000	11793000	9962800	183750000	29418000	64783000	240050000	30344000	97538000	147910000	8988800	6711700	47584000	10429000	18267000	53801000
P51659;E7ER27;P51659-2;P51659-3;E7EWE5	Peroxisomal multifunctional enzyme type 2;(3R)-hydroxyacyl-CoA dehydrogenase;Enoyl-CoA hydratase 2	HSD17B4	79.685	196140	881970	0	1126800	0	798670	18315000	0	0	6423200	17969000	0	629540	0	1182400	0	0	0	941190	0	754680	18409000	0	0	0	2852500	0	0	0	0
P51884	Lumican	LUM	38.429	1951900000	4112500000	3548100000	5096600000	4417100000	1052000000	522110000	1644600000	419320000	2451900000	1494300000	174750000	689090000	837070000	61424000	2340800000	3978000000	3667900000	5754200000	6803100000	1065500000	320040000	1075900000	492700000	1831400000	1266900000	506980000	889700000	577360000	54699000
P51888	Prolargin	PRELP	43.809	1200000000	2331000000	749380000	5755500000	3728900000	510700000	2441000000	2206900000	87976000	3172100000	3266600000	64777000	1277500000	2682400000	254070000	1678200000	2857700000	666900000	6468000000	6518500000	595830000	1403500000	961840000	90874000	1828500000	2099200000	159120000	1176900000	1206400000	141410000
P51911;B4DUX6;B7Z7E1;K7ER02;K7EQ72;K7ERK4;K7ENC5;K7ERM8;K7ESJ2	Calponin-1	CNN1	33.17	164890000	81922000	18952000	105110000	802540	2570900	149880000	71708000	1558700	47912000	27480000	431070	30609000	144240000	12613000	338120000	53130000	6288000	78690000	2014300	2581400	68189000	18508000	2150900	19903000	12824000	0	56104000	83251000	6132200
P51970;F5H7V7	NADH dehydrogenase [ubiquinone] 1 alpha subcomplex subunit 8	NDUFA8	20.105	20627000	38887000	139440000	18851000	16124000	136600000	0	111440000	18160000	74366000	24318000	6809100	7616500	73284000	17511000	8437100	25066000	91002000	3767500	17589000	336830000	0	14383000	13424000	0	0	12119000	6976400	7512700	10927000
P51991;P51991-2;E7EWI9	Heterogeneous nuclear ribonucleoprotein A3	HNRNPA3	39.594	9973200	16555000	74713000	3074400	1487500	23780000	12265000	2499100	49847000	7065900	5834200	959880	41622000	68473000	84800000	12490000	12562000	70159000	6248200	5471800	27176000	0	3730500	40065000	9632200	5755400	0	44189000	25583000	83414000
P52272;P52272-2;M0QZM1;M0R2T0;M0R019;M0R2I7;M0R0N3;M0QYQ7;M0QY96;M0QYL3;M0R0Y6	Heterogeneous nuclear ribonucleoprotein M	HNRNPM	77.515	300710000	303380000	130530000	94648000	23926000	345580000	110900000	69542000	89383000	108030000	40443000	8443300	703450000	1083100000	759650000	510310000	395910000	93157000	65400000	28493000	376940000	53215000	24919000	60905000	40432000	16856000	14668000	789610000	642970000	503420000
P52597	Heterogeneous nuclear ribonucleoprotein F;Heterogeneous nuclear ribonucleoprotein F, N-terminally processed	HNRNPF	45.671	6596800	7478900	30521000	1840900	1349100	25957000	496550	8221400	21870000	3911100	821010	193230	26272000	18400000	74641000	6519400	6320100	49934000	4433300	0	21945000	0	0	20792000	0	2000200	0	24755000	9113300	47895000
P52630;G3V2M6;G3V268;B4DLC8	Signal transducer and activator of transcription 2	STAT2	97.915	0	0	15305000	0	0	0	0	1277400	1023200	0	0	0	0	0	1542200	0	0	15182000	0	0	0	0	0	0	0	0	0	0	0	0
P52907	F-actin-capping protein subunit alpha-1	CAPZA1	32.922	66427000	75048000	25301000	16965000	5539100	9703700	79362000	71125000	7876700	71369000	132940000	1530500	167650000	315170000	196700000	106360000	112460000	13101000	10181000	11529000	6113700	73498000	24688000	12648000	33591000	68589000	0	170250000	162040000	171010000
P53007;B4DP62	Tricarboxylate transport protein, mitochondrial	SLC25A1	34.012	6899700	2119700	9200100	7533600	11501000	34952000	944020	16963000	11987000	7521800	7192300	737930	1592400	5149100	15116000	10833000	3330000	16718000	4944900	13193000	39965000	0	6510900	11161000	2490800	2871500	1379400	2289400	2863700	11493000
P53618;E9PP73;E9PKQ1;E9PP63	Coatomer subunit beta	COPB1	107.14	660730	0	11709000	915530	290690	9806800	3695600	53532000	14887000	33978000	3588900	1846300	0	8278500	1276900	3426000	0	18700000	0	0	10145000	4860500	33345000	10071000	8913300	6315600	0	0	0	0
P53621-2;P53621	Coatomer subunit alpha;Xenin;Proxenin	COPA	139.32	10538000	5797700	95106000	24281000	16745000	68687000	22447000	150720000	73316000	73241000	60544000	33205000	13744000	4411600	125220000	16122000	5499100	105600000	16722000	28284000	56153000	9234600	110990000	85251000	55137000	57156000	86322000	10143000	3515500	41557000
P53814-5;P53814-6;P53814;P53814-2;B5MCI0;H7BZZ8;C9JQZ8;C9JP19	Smoothelin	SMTN	98.918	330030000	115370000	39557000	36489000	2870100	3538800	53478000	20061000	3289400	9099000	5926000	2350300	12712000	30522000	19351000	532040000	119040000	31729000	40303000	1260600	1830800	32757000	5368700	1427100	2312600	1764100	1869300	6036200	6040300	2144500
P54136;P54136-2;E5RJM9;E5RH09;F5H3T8;E5RI24	Arginine--tRNA ligase, cytoplasmic	RARS	75.378	7223200	6860800	6458600	9535100	3645200	15706000	8389000	19142000	8540000	9762900	6860200	1276800	5980500	8233600	11834000	10712000	7590200	5747600	8471600	7190100	19913000	4980500	8641900	6502700	4698500	4068000	4805300	10764000	4263000	5528000
P54289;P54289-2;P54289-3;P54289-5;P54289-4;E7ERK3;H0Y715;B7Z658	Voltage-dependent calcium channel subunit alpha-2/delta-1	CACNA2D1	124.57	3515400	7012300	10508000	9525700	15811000	3806800	30571000	56284000	6005800	31481000	33063000	2001900	18735000	55213000	9104000	4107600	9428000	9788200	4576400	36650000	3301500	10735000	29956000	0	13962000	27729000	3379100	19766000	40928000	4188000
P54652	Heat shock-related 70 kDa protein 2	HSPA2	70.02	31248000	15564000	0	1884800	0	0	11597000	0	0	725830	1307700	348950	14107000	13325000	15154000	71692000	8182900	0	1855500	0	0	3131600	0	0	0	1370800	1158100	7917100	4910000	7613000
P54709;B7Z1N7;C9JA36;C9J6S2;C9JXZ1;F8WBY4;H7C547;H7C4L9	Sodium/potassium-transporting ATPase subunit beta-3	ATP1B3	31.512	415010	833720	24222000	3870500	4360800	20338000	8269200	18029000	16059000	9256100	4681300	30939000	4462000	10709000	7399100	0	0	14923000	0	3677700	40191000	0	13742000	9201500	0	9069900	64533000	0	0	0
P54868;P54868-2;Q01581	Hydroxymethylglutaryl-CoA synthase, mitochondrial	HMGCS2	56.635	8252300	13411000	19955000	4959800	3643800	4676200	330250000	1470600	16349000	184530000	194260000	0	8752600	1795700	0	18314000	13850000	0	0	0	0	176410000	0	6234700	123710000	146040000	0	2849900	2072700	0
P54886;P54886-2	Delta-1-pyrroline-5-carboxylate synthase;Glutamate 5-kinase;Gamma-glutamyl phosphate reductase	ALDH18A1	87.301	0	0	2432100	635470	1910400	10142000	0	4707800	954380	6609800	8423300	545140	0	0	1290600	0	0	2749400	0	2529900	12460000	0	1897400	0	4071200	5558700	0	0	0	0
P54920;M0R2M1;M0R0Y2;M0R0I4;M0R058;M0R213	Alpha-soluble NSF attachment protein	NAPA	33.232	3972800	2483800	22793000	0	0	3958000	2530500	12548000	5454600	8059300	4295300	566920	1148900	1531600	5121200	0	0	22705000	0	0	0	0	0	4887800	0	0	0	0	0	4148800
P55001;P55001-2;P55001-3	Microfibrillar-associated protein 2	MFAP2	20.825	3327500	6209200	158320000	16574000	16469000	106920000	4976600	64034000	67182000	31251000	26034000	63060000	4191400	19604000	64831000	0	4153900	174640000	10248000	15067000	115090000	0	18716000	101450000	6854100	7805600	161850000	0	0	37580000
P55011;P55011-3;G3XAL9	Solute carrier family 12 member 2	SLC12A2	131.45	2606700	1892700	1331200	611750	1875900	114120000	1867400	11750000	31550000	14764000	7182300	2155300	8732500	10694000	75254000	2742200	1859100	1138700	0	2192600	173720000	0	3771400	10035000	3852100	0	3916100	4944400	2571900	34034000
P55072;C9IZA5;C9JUP7	Transitional endoplasmic reticulum ATPase	VCP	89.321	11507000	26736000	7859100	8207100	5192200	53294000	18529000	78177000	17330000	30238000	17090000	1927100	48040000	65846000	231400000	17223000	24124000	6501500	7252000	12624000	66915000	9876900	33814000	12305000	12468000	8082700	3742500	54517000	43507000	173890000
P55083-2;K7ES70;P55083	Microfibril-associated glycoprotein 4	MFAP4	33.173	11729000	39727000	3211400	9228900	34707000	1415900	68266000	3151600	0	0	9119900	1485800	5055800	19922000	12913000	27513000	86894000	3111100	7059900	34775000	0	12428000	0	0	0	0	0	5944800	0	0
P55084;B4E2W0;F5GZQ3;B5MD38;C9JE81;C9JEY0;C9K0M0	Trifunctional enzyme subunit beta, mitochondrial;3-ketoacyl-CoA thiolase	HADHB	51.294	65369000	64973000	50547000	8458400	7764500	60837000	57887000	58967000	14480000	109990000	73357000	1188600	45805000	160260000	111840000	92460000	63241000	44528000	12378000	19078000	90067000	45761000	29224000	11379000	56377000	51167000	3332600	39471000	101550000	70828000
P55268;F5H520;A4D0S4;A4D0S4-3;A4D0S4-2;C9JMJ0;C9JM08	Laminin subunit beta-2	LAMB2	195.98	204960000	386200000	459400000	919230000	588750000	143320000	2982800000	1755500000	12170000	1671900000	1204300000	8664000	905660000	1334100000	124110000	325740000	539900000	472110000	913420000	1074100000	133560000	1269700000	1143500000	13140000	1077800000	1020300000	20639000	871470000	628510000	104110000
P55795	Heterogeneous nuclear ribonucleoprotein H2	HNRNPH2	49.263	1603400	1804000	54006000	1115600	0	11187000	0	3243800	8950900	6940100	365740	1735400	7332900	14194000	30735000	1703300	1001100	66285000	0	0	5835400	0	1239200	4113400	2765400	0	1296400	10858000	4882900	26731000
P56181-2	NADH dehydrogenase [ubiquinone] flavoprotein 3, mitochondrial, isoform 2	NDUFV3	50.983	0	0	2201300	0	0	7938200	0	0	1028700	0	0	0	335260	1411800	2298200	0	0	0	0	0	8301600	0	0	0	0	0	0	0	0	809840
P56192;A6NC17;B3KVK7;H0YHV5;F5H2V6;H0YIC2	Methionine--tRNA ligase, cytoplasmic	MARS	101.11	1877100	389000	1575600	0	737730	1502400	568820	0	2693400	0	0	1616300	5052300	0	4099200	1883500	0	0	0	0	0	0	0	2364500	0	0	0	0	0	4675000
P56199	Integrin alpha-1	ITGA1	130.85	93464	149880	10012000	2902300	1015800	4594300	0	645510	0	0	0	0	0	0	0	0	0	8676600	0	0	5573100	0	0	0	0	0	0	0	0	0
P56470;M0QZ93	Galectin-4	LGALS4	35.941	196830000	191610000	150450000	142940000	100020000	374690000	929210000	426880000	564980000	690970000	534690000	88274000	559410000	831870000	2807000000	371750000	244800000	138350000	113560000	176150000	359160000	264440000	138180000	637930000	381450000	320110000	203650000	612450000	438060000	2398400000
P56556	NADH dehydrogenase [ubiquinone] 1 alpha subcomplex subunit 6	NDUFA6	17.871	1879000	4488800	6708500	1150700	2246100	38189000	8746900	5356400	6853600	1941800	2527000	620220	2598800	11842000	12640000	1235100	2009200	1929600	718380	1463900	64255000	1206200	0	0	0	833310	0	0	2270300	2682600
P58107;E9PPU0	Epiplakin	EPPK1	555.61	11162000	29878000	0	3096800	0	21110000	29490000	0	1987600	32338000	13094000	1357800	6545200	0	2658400	20159000	24275000	0	3693400	0	20809000	10330000	0	0	27064000	8602200	7393300	8155600	0	4129400
P59666;P59665	Neutrophil defensin 3;HP 3-56;Neutrophil defensin 2;Neutrophil defensin 1;HP 1-56;Neutrophil defensin 2	DEFA3;DEFA1	10.245	9289900	7649500	1914400000	55880000	107310000	343920000	33681000	875110000	903920000	298840000	89034000	3581000000	101550000	17285000	68630000	8947000	6144500	1910000000	24024000	116590000	256420000	10841000	343010000	998730000	153140000	46719000	8884800000	78663000	7173600	34331000
P59998-2;P59998-3;F8WCF6;P59998;F8WDD7;H7C0A3;F6TTL5;F8WE39	Actin-related protein 2/3 complex subunit 4	ARPC4;ARPC4-TTLL3	71.718	13539000	19427000	21884000	28984000	13752000	29699000	44136000	45683000	16220000	38232000	35971000	10087000	32942000	50454000	46348000	17114000	22418000	27202000	20643000	25735000	28504000	24462000	27575000	23177000	25293000	25261000	33242000	30395000	21781000	28654000
P60468	Protein transport protein Sec61 subunit beta	SEC61B	9.9743	2982100	873270	8017600	1607300	1475700	11778000	1695300	36780000	15072000	3905000	1230600	3596100	5533500	2699200	8746600	0	0	3180900	0	0	6230500	0	27268000	24100000	0	977700	0	3449500	0	3903700
P60842;P60842-2;J3KT12;J3QS69;J3QL43;J3KTB5;J3KSZ0;Q14240-2;Q14240;E7EQG2;J3QR64;J3KS25;J3QLN6;Q9NZE6;J3QKZ9;J3KTN0;B4E102;J3KSN7;J3QL52;E7EMV8;J3KS93;J3KT04;F8WE11;E9PBH4;J3QQP0	Eukaryotic initiation factor 4A-I;Eukaryotic initiation factor 4A-II	EIF4A1;EIF4A2	46.153	30020000	44869000	221990000	47396000	8014100	59961000	140770000	57353000	187630000	325140000	224680000	22086000	40173000	40593000	154780000	54053000	67278000	281510000	41878000	11910000	77944000	55673000	24847000	171660000	212490000	115660000	42646000	40270000	23771000	133210000
P60866-2;P60866;E5RJX2;E5RIP1;G3XAN0	40S ribosomal protein S20	RPS20	16.005	15026000	21941000	5468600	35603000	11248000	39320000	55638000	14346000	12581000	46706000	36735000	1895200	35930000	63769000	65118000	31236000	23646000	5465200	20646000	17157000	35815000	45203000	6515400	8080000	34548000	19436000	5871200	48688000	27872000	50765000
P60903	Protein S100-A10	S100A10	11.203	12913000	25237000	11382000	9443300	5390100	16630000	183480000	33223000	10140000	77772000	33756000	886910	34818000	100320000	42004000	20499000	35236000	22567000	10292000	14026000	28378000	17154000	21611000	15022000	81840000	20377000	0	30462000	42364000	54817000
P60953;E7ETU3;P60953-1;Q5JYX0	Cell division control protein 42 homolog	CDC42	21.258	2516600	2584200	1967300	3446000	1065000	6961800	25074000	8639600	4273500	13891000	3938700	0	2527800	3245200	1800400	0	0	0	0	0	0	12992000	0	0	0	0	0	0	0	0
P60981;P60981-2;F6RFD5	Destrin	DSTN	18.506	34731000	22635000	29661000	28545000	7137100	44627000	48162000	44979000	45917000	56233000	31623000	11208000	17457000	31826000	14185000	52232000	31622000	27956000	27177000	10668000	48092000	18317000	16050000	56429000	44264000	24312000	23483000	17607000	15867000	8552900
P61009	Signal peptidase complex subunit 3	SPCS3	20.313	7231600	13977000	65781000	8185200	16809000	21570000	3902200	195000000	14360000	1656700	5369500	22698000	7696900	19621000	21867000	8504000	12881000	51485000	6514400	34825000	21168000	0	119850000	19203000	0	4493400	46691000	9143200	13304000	17713000
P61019;P61019-2;H7C125	Ras-related protein Rab-2A	RAB2A	23.545	5416500	5371800	4508400	3999200	9892800	15764000	48217000	2910500	5314900	9784200	8485400	1040900	2651900	2933900	3247500	6375600	8759700	6035000	4904400	0	18103000	16588000	2917900	5731900	6044000	7031800	0	3060600	1683100	2598700
P61026	Ras-related protein Rab-10	RAB10	22.541	17414000	9983900	45349000	15398000	8172000	49325000	71650000	42358000	82372000	47163000	51889000	55265000	11985000	15724000	18758000	22555000	11484000	63368000	9675000	14872000	60424000	34347000	35586000	98584000	45758000	41553000	64140000	8806800	13908000	14478000
P61077-3;P61077-2;P61077;P62837;H9KV45;D6RAH7;P62837-2;D6RFM0;D6RAW0;P51668;Q9Y2X8;C9J9H9;Q9UQL0;D6RA11;H0YGA2	Ubiquitin-conjugating enzyme E2 D3;Ubiquitin-conjugating enzyme E2 D2;Ubiquitin-conjugating enzyme E2 D1;Ubiquitin-conjugating enzyme E2 D4	UBE2D3;UBE2D2;UBE2D1;UBE2D4	16.893	473690	0	1367500	0	0	0	4984800	1098600	1537400	11618000	4086900	0	319110	0	552880	0	0	0	0	0	0	0	0	0	8736300	2373900	0	0	0	0
P61088;Q5JXB2;F8VV71;F8VSD4;F8VQQ8;F8VZ29	Ubiquitin-conjugating enzyme E2 N;Putative ubiquitin-conjugating enzyme E2 N-like	UBE2N;UBE2NL	17.138	24365000	22830000	865870	7245200	0	466210	26569000	0	0	23514000	25449000	0	1894200	3913200	2544500	34978000	33906000	0	6081700	0	636080	9084600	0	0	13389000	16128000	0	2740900	3435500	2811100
P61106	Ras-related protein Rab-14	RAB14	23.897	5224200	3453500	5061200	2832000	565400	2336800	1480300	15340000	6916700	10337000	15457000	306420	980160	3779000	1981800	6383700	4519100	5543600	0	0	0	0	7047200	9853100	6757300	9041000	0	0	3476400	0
P61158;B4DXW1;F5H3P5;Q9P1U1;Q9P1U1-2;F8WE84;F8WEW2;Q9P1U1-3;C9IZN3;Q9C0K3;H7C4J1	Actin-related protein 3	ACTR3	47.371	22143000	32488000	45422000	30781000	18243000	65072000	21310000	102400000	51081000	64932000	50566000	38906000	68961000	82939000	75140000	36100000	40571000	49559000	29102000	39342000	54896000	10602000	46531000	59437000	40502000	32936000	86194000	73424000	53337000	56507000
P61160-2;P61160;F5H6T1	Actin-related protein 2	ACTR2	45.376	7870500	5860200	51227000	12563000	9463000	35285000	20934000	50321000	42140000	43721000	21311000	14066000	29014000	38917000	42577000	21683000	11013000	44292000	11367000	13750000	35226000	2632100	17842000	53977000	21291000	29334000	37362000	31270000	16475000	31657000
P61204;P84077;F5H423;B7ZB63;F5H0C7;H0YGG7	ADP-ribosylation factor 3;ADP-ribosylation factor 1	ARF3;ARF1	20.601	46608000	60904000	34491000	24811000	1476800	34868000	35700000	32310000	23862000	84114000	51962000	11122000	6121900	21218000	7477600	58856000	68323000	32600000	17014000	7589800	27161000	23447000	12060000	27971000	30905000	48273000	56289000	7981800	13250000	8213400
P61221;D6R9I9;D6RGF4;H0Y990	ATP-binding cassette sub-family E member 1	ABCE1	67.314	1221600	0	6805000	3019100	2403700	10908000	0	7762300	6158200	9644400	5996800	3436400	2938800	1833200	2706900	2352500	0	0	2632400	4338300	16157000	0	2835600	5298200	4515700	2597600	6314900	3338300	1510600	2563200
P61224;P61224-3;P61224-4;A6NIZ1;F5H7Y6;E7ESV4;F5GX62;F5GZG1;B7ZB78;F5H823;F5H004;F5H6R7	Ras-related protein Rap-1b;Ras-related protein Rap-1b-like protein	RAP1B	20.825	8651700	16194000	19687000	11092000	8470700	27783000	34000000	18487000	8263800	38637000	20305000	11247000	14184000	18037000	20779000	10253000	18761000	12739000	16879000	18280000	27661000	0	10275000	0	11602000	10476000	45651000	0	0	0
P61247;D6RAT0;D6RG13;D6RB09;H0Y9Y4;E9PFI5;F5H4F9;D6R9B6;H0Y8L7;D6RAS7;D6RED7;D6RGE0	40S ribosomal protein S3a	RPS3A	29.945	10478000	11592000	8418300	7780400	3834900	43708000	24066000	22625000	31572000	59111000	25572000	5334100	24127000	33733000	42888000	18811000	7834400	6140800	6771900	5865500	44734000	18417000	9232700	25207000	39980000	19662000	16589000	35203000	22206000	24541000
P61254;J3QRC4;J3QQV1;J3QQQ9;J3QRI7;J3KTJ8;Q9UNX3;E5RIT6;J3KSS0;J3KS10	60S ribosomal protein L26;60S ribosomal protein L26-like 1	RPL26;RPL26L1	17.258	883980	399080	0	0	0	14075000	418690	0	563000	0	0	0	3297200	5017300	11295000	0	0	0	0	0	8675800	0	0	0	0	0	0	3956200	3748800	11248000
P61313;E7EQV9;E7ENU7;E7EX53;P61313-2;E7ERA2	60S ribosomal protein L15;Ribosomal protein L15	RPL15	24.146	16538000	16477000	23733000	3536500	13913000	58344000	11806000	124440000	39829000	16589000	9134500	8344800	102090000	54293000	164520000	22430000	15987000	30069000	3573900	27870000	61909000	7205700	83727000	45489000	8731300	6639400	17420000	83542000	24318000	120930000
P61353;K7ELC7;K7EQQ9;K7ERY7	60S ribosomal protein L27	RPL27	15.798	0	0	0	0	0	0	0	0	0	0	0	0	6364000	4413500	13072000	0	0	0	0	0	0	0	0	0	0	0	0	6090500	0	9628600
P61513;M0R2L6;E9PEL3;Q6P4E4;C9J4Z3;M0R0A1;A6NKH3;G5E9R3	60S ribosomal protein L37a;Putative 60S ribosomal protein L37a-like	RPL37A;RPL37L	10.275	925030	0	0	0	0	4175200	0	0	1149600	476050	366090	109980	6478600	2977200	11522000	1419800	0	0	0	0	3008000	0	0	0	0	0	0	4119300	1802000	11732000
P61586;E9PN11;Q5JR05;P08134;Q5JR08;C9JX21;E9PQH6;C9JNR4;Q5JR07;Q5JR06;C9JRM1;C9J1T2;E9PLA2;P62745	Transforming protein RhoA;Rho-related GTP-binding protein RhoC	RHOA;RHOC	21.768	20016000	29222000	44947000	20178000	2658300	25364000	87542000	66144000	41864000	97973000	80603000	27811000	9830600	37362000	18956000	28557000	34752000	43943000	30276000	3847500	12901000	46939000	29810000	50605000	66292000	48285000	73952000	11050000	24419000	11676000
P61626;F8VV32	Lysozyme C	LYZ	16.537	410210	0	0	373500	981890	0	0	0	1303500	0	0	0	19595000	0	223680	0	0	0	0	0	0	0	0	0	0	0	0	20542000	0	0
P61803;F5GXX5;F5H895	Dolichyl-diphosphooligosaccharide--protein glycosyltransferase subunit DAD1	DAD1	12.497	3292500	3382500	14304000	4207600	1762700	18114000	0	44901000	12295000	3693100	1298000	15231000	1540100	15533000	9625800	0	0	0	0	0	19588000	0	0	12376000	0	0	0	0	0	0
P61978-2;P61978;P61978-3;Q5T6W5;Q5T6W2;Q5T6W1	Heterogeneous nuclear ribonucleoprotein K	HNRNPK	51.028	83118000	148230000	97044000	51810000	6873200	72600000	296290000	76236000	56339000	250170000	218830000	14441000	110910000	107250000	384510000	124110000	118240000	66657000	51163000	18777000	88064000	98005000	40771000	86491000	194400000	114900000	60024000	109220000	72376000	342330000
P61981	14-3-3 protein gamma;14-3-3 protein gamma, N-terminally processed	YWHAG	28.302	884370	1607000	24062000	555430	239640	1460100	3397800	1307000	673840	8207500	3159500	0	6584200	5343800	7798000	1535500	2246600	28812000	0	0	1781100	0	0	0	3191000	6006700	0	2101900	0	3493900
P62081;B5MCP9	40S ribosomal protein S7	RPS7	22.127	317960	0	0	4883500	1421600	7211900	68167000	646820	18825000	9514500	2700300	3018000	1085700	2929100	3932500	0	0	0	0	0	0	47723000	0	9986100	0	0	5516800	0	0	0
P62136;P62136-2;E9PMD7;A6NNR3	Serine/threonine-protein phosphatase PP1-alpha catalytic subunit;Serine/threonine-protein phosphatase	PPP1CA	37.512	6360900	5927100	12318000	2615900	574280	12972000	129870000	9974600	9296300	13171000	3038500	332530	3622500	18281000	24623000	8685700	5250200	13893000	3105100	0	25801000	0	4344900	5973400	5477700	3291800	0	2722400	10237000	13447000
P62140;P36873-2;F8W0W8;P36873;F8VYE8;F8VR82;E7ETD8;C9JP48;C9J9S3;F8W0V8;B4DNE3;F5H037;F5H1L6;F8WE71	Serine/threonine-protein phosphatase PP1-beta catalytic subunit;Serine/threonine-protein phosphatase;Serine/threonine-protein phosphatase PP1-gamma catalytic subunit	PPP1CB;PPP1CC	37.186	1469200	1664600	3134000	0	0	1522600	0	0	1730800	0	0	267150	0	8854600	4852200	0	0	3111700	0	0	0	0	0	0	0	0	0	0	0	0
P62195;P62195-2;J3QQM1;J3QSA9;J3KRP2;J3QLH6;J3QRW1;J3QRR3;Q8NB90;Q8NB90-2;Q8NB90-3	26S protease regulatory subunit 8	PSMC5	45.626	302120	729960	0	1382700	703210	10830000	2090700	0	348710	1828300	1229900	0	1195200	0	4183500	0	1578400	0	0	0	4521500	0	0	0	1971200	0	0	1451800	0	7260100
P62241;Q5JR95	40S ribosomal protein S8	RPS8	24.205	46822000	46906000	11124000	10019000	6206100	92412000	33157000	9778300	35599000	38110000	22682000	15089000	179240000	104830000	184560000	70569000	48052000	10646000	4452400	6000300	105960000	8736300	5158600	45515000	17027000	5553600	54270000	186660000	64239000	124970000
P62244;I3L3P7;H3BN98;I3L246;H3BVC7;I3L303;H3BT37;H3BV27	40S ribosomal protein S15a	RPS15A	14.839	12339000	13896000	42374000	14096000	16186000	65745000	73691000	110070000	69076000	59887000	31786000	8614300	53873000	43572000	57472000	21216000	20794000	39038000	13139000	25427000	76778000	43602000	62900000	52892000	38177000	22323000	17483000	53107000	27099000	47246000
P62249;M0R210;M0R3H0;M0R1M5;Q6IPX4;M0QX76	40S ribosomal protein S16	RPS16	16.445	34880000	30753000	19813000	30384000	39376000	101400000	50142000	51686000	28193000	70051000	18455000	10665000	111240000	79941000	112040000	46240000	31519000	17924000	32343000	65369000	116520000	26341000	22314000	38308000	39249000	19574000	38281000	98628000	32731000	79684000
P62258;P62258-2;K7EM20;K7EIT4	14-3-3 protein epsilon	YWHAE	29.174	2653400	2445000	2016700	2776100	1233800	4036100	6274900	1978600	3876300	11466000	2845500	504090	5446800	5787000	8798400	3938400	3308400	0	0	0	0	4163700	0	0	5390000	3192900	0	5263900	3461800	5849900
P62263;E5RH77;H0YB22	40S ribosomal protein S14	RPS14	16.273	3079600	4156400	0	830610	640300	25411000	4871200	0	646310	3613200	6634900	0	10554000	10452000	21423000	5581000	2758200	0	0	1376100	25417000	3679600	0	1962400	2693000	3034300	0	15768000	3987800	12548000
P62266;D6RD47;D6R9I7;D6RIX0;D6RDJ2	40S ribosomal protein S23	RPS23	15.807	25522000	30079000	22321000	13914000	11521000	59382000	30987000	12749000	16661000	30791000	6235600	8386200	49501000	43376000	56182000	38792000	14068000	13663000	11269000	16897000	69281000	9345500	6544500	10922000	19752000	6244900	16268000	61359000	38682000	53545000
P62269;J3JS69	40S ribosomal protein S18	RPS18	17.718	90585000	115020000	21066000	68007000	43812000	133940000	86338000	29547000	32760000	54402000	38520000	2598100	91754000	76924000	164710000	125150000	126490000	19981000	57580000	78332000	131930000	61504000	16223000	35350000	26433000	29412000	5620100	105710000	40402000	115170000
P62280;M0QZC5;M0R1H5;M0R1H6	40S ribosomal protein S11	RPS11	18.431	42333000	46144000	15335000	45706000	27592000	103280000	71762000	101910000	32774000	116760000	129760000	11096000	213370000	152840000	228280000	81978000	75425000	10816000	54152000	58839000	145900000	32357000	47569000	42179000	63626000	59546000	20256000	177440000	108950000	147020000
P62306	Small nuclear ribonucleoprotein F	SNRPF	9.7251	1448400	3205200	0	0	0	2678100	841290	0	0	0	0	0	7048600	2557500	1172800	1700300	2306300	0	0	0	0	0	0	0	0	0	0	9916400	1254600	0
P62314;J3QLI9;J3QLR7	Small nuclear ribonucleoprotein Sm D1	SNRPD1	13.281	0	157430	0	0	0	4930800	15795000	797460	2818800	780180	846700	0	14056000	14138000	21387000	0	0	0	0	0	4926800	9524500	0	5091200	0	2314200	0	4618700	7209300	22821000
P62316;P62316-2;K7ERG4	Small nuclear ribonucleoprotein Sm D2	SNRPD2	13.527	2564700	4101000	0	0	0	595740	0	0	421640	0	280250	0	3311800	6354600	5088100	0	4876900	0	0	0	0	0	0	0	0	0	0	0	0	0
P62330	ADP-ribosylation factor 6	ARF6	20.082	1250700	3533000	19012000	1783100	658160	2910800	6636200	23713000	7675100	0	2702500	4950600	1587300	6817100	2079400	0	0	20270000	0	0	1825800	0	15574000	5733700	0	0	0	0	0	0
P62424;Q5T8U3;Q5T8U2	60S ribosomal protein L7a	RPL7A	29.995	30866000	27893000	7470100	2325300	8929700	35003000	40398000	18978000	19717000	17272000	16888000	1048300	178300000	161930000	251260000	65695000	49892000	7144200	4840700	4864100	20095000	12467000	8093700	17751000	10109000	3819400	0	223450000	111700000	139410000
P62701;P22090;C9JEH7;Q8TD47;C9JQ55;A6NH36	40S ribosomal protein S4, X isoform	RPS4X	29.597	17574000	28534000	16410000	42786000	22892000	127660000	135310000	117770000	32320000	151380000	90572000	2417800	57085000	105830000	110070000	20462000	28338000	15603000	36744000	33272000	118310000	104410000	59125000	33483000	93247000	60323000	10168000	70913000	64051000	74294000
P62736;Q5T8M7;F6QUT6;F6UVQ4	Actin, aortic smooth muscle	ACTA2;ACTA1	42.009	16345000000	14799000000	19154000000	18634000000	7776300000	13881000000	37450000000	40699000000	11665000000	24575000000	22716000000	4583100000	19416000000	40098000000	38518000000	24215000000	19429000000	22376000000	16932000000	14802000000	15516000000	23104000000	19523000000	11843000000	13538000000	14867000000	8695800000	18682000000	24265000000	25676000000
P62753;A2A3R7;A2A3R5	40S ribosomal protein S6	RPS6	28.68	30263000	36888000	10750000	31316000	12974000	52318000	32404000	8580800	15233000	58506000	35247000	1483500	100290000	37312000	238040000	57934000	42068000	10888000	33695000	24016000	62245000	13648000	6323400	16280000	42929000	24139000	5833800	137700000	41076000	77420000
P62805	Histone H4	HIST1H4A	11.367	4069100000	5149000000	1166200000	4263900000	3102300000	3292600000	6221300000	3886700000	1275300000	12059000000	11635000000	165370000	12079000000	21267000000	15570000000	5695700000	5868100000	894850000	2900600000	4640200000	2977000000	2568300000	1586800000	914990000	7294500000	8277000000	257750000	14838000000	12407000000	14525000000
P62820;Q9H0U4;B7Z8M7;E7END7;E9PLD0;P62820-2;Q92928;E7ETK2;P62820-3;P59190;P59190-2;Q92930;F5GY21;H0YNE9;H0YMN7;H0YL94;H0YLJ8	Ras-related protein Rab-1A;Ras-related protein Rab-1B;Putative Ras-related protein Rab-1C	RAB1A;RAB1B;RAB1C	22.677	0	0	0	0	0	1321500	531250	768670	638530	723170	865070	0	0	211550	571950	0	0	0	0	0	0	0	0	669950	0	0	0	0	0	0
P62829;J3KT29;C9JD32;J3KTJ3;B9ZVP7;J3QQT9	60S ribosomal protein L23	RPL23	14.865	37637000	71305000	119030000	97430000	39223000	40468000	60159000	118670000	3042200	146110000	53650000	3368900	48776000	48404000	80060000	17730000	26391000	67504000	32521000	69616000	47639000	34773000	57952000	0	43904000	26147000	23080000	90544000	92264000	205390000
P62834;P61224-2;F5GYB5;F5H500;F5H0B7;F5H491;F5GWU8;F5H077;F5GYH7;F5H4H0;F8WBC0	Ras-related protein Rap-1A	RAP1A	20.987	2826200	2149200	5405800	0	178170	639070	1726200	7426800	1196900	5468500	0	219470	4630700	4551500	945600	0	0	0	0	0	0	0	4051500	0	0	0	0	0	0	0
P62847-4;P62847;P62847-3;E7ETK0;P62847-2	40S ribosomal protein S24	RPS24	32.43	9295800	17155000	904350	21675000	8798400	18728000	41542000	16467000	5800700	24974000	13112000	0	42482000	49921000	26551000	25700000	19020000	0	14102000	11704000	13120000	15407000	5564800	0	12080000	10277000	0	52920000	43102000	13886000
P62851	40S ribosomal protein S25	RPS25	13.742	1679800	2361000	0	0	1392300	9602200	24426000	4665100	3454100	13559000	10316000	0	28592000	4069400	11142000	1415200	2225600	0	0	0	7925200	11035000	0	2191300	0	7615800	0	41146000	1441500	7038600
P62854;Q5JNZ5	40S ribosomal protein S26;Putative 40S ribosomal protein S26-like 1	RPS26;RPS26P11	13.015	3316500	5623300	289260	2733300	0	8335000	10615000	0	3581900	610590	5741900	1711900	23060000	22873000	7828200	0	0	0	0	0	6178700	0	0	2318900	0	0	0	21101000	21074000	3768800
P62873;F6UT28;F6X3N5;B1AKQ8;B3KVK2	Guanine nucleotide-binding protein G(I)/G(S)/G(T) subunit beta-1	GNB1	37.377	7304900	21942000	67307000	28645000	19163000	57928000	30964000	168420000	44713000	53156000	49106000	15789000	41025000	92445000	73880000	7912000	22842000	68809000	22404000	26476000	58480000	18879000	84131000	55440000	36582000	30876000	46515000	38013000	57923000	60657000
P62879;E7EP32;C9JXA5;C9JIS1;C9JZN1;Q9HAV0;B3KPU1;C9JD14	Guanine nucleotide-binding protein G(I)/G(S)/G(T) subunit beta-2;Guanine nucleotide-binding protein subunit beta-4	GNB2;GNB4	37.331	1146300	1124600	12295000	1811800	2040300	5775800	1960000	14098000	3803700	4059000	3857100	1699400	4259700	8156700	7619600	0	0	11866000	0	0	0	0	0	0	0	0	0	0	0	0
P62888;E5RI99;E5RJH3	60S ribosomal protein L30	RPL30	12.784	21719000	20736000	7876000	0	395820	23686000	5210300	45116000	19656000	23797000	7519300	176350	37915000	30909000	66582000	25635000	19895000	4117400	0	0	17853000	0	12378000	5291300	7356000	6359900	0	52148000	28939000	77732000
P62906	60S ribosomal protein L10a	RPL10A	24.831	1391800	0	1775300	0	286020	20100000	6174500	5903500	5098300	8407600	5529300	0	6596300	1221000	14219000	1072800	0	2196300	0	0	26007000	2526800	3149300	2116100	4430500	3860000	0	4570500	1213300	11499000
P62913;P62913-2;Q5VVC8;Q5VVC9	60S ribosomal protein L11	RPL11	20.252	9086300	8869800	19778000	8210300	12269000	54670000	12262000	57561000	37085000	28746000	11832000	2539300	32099000	38447000	46103000	12088000	6747500	13852000	5533400	19867000	62630000	6856100	33719000	45696000	22823000	10829000	7748800	31346000	15956000	33705000
P62917;E9PKU4;E9PKZ0;E9PIZ3;G3V1A1;E9PP36	60S ribosomal protein L8	RPL8	28.024	4913100	8598400	0	10890000	3698600	5328700	4801200	6752100	443270	0	1198200	0	14153000	17089000	21229000	8726200	11584000	0	8066400	5380600	0	3026000	3545200	0	0	0	0	14248000	11534000	13593000
P62937;C9J5S7;F8WE65;Q567Q0;F5H284;Q9Y536	Peptidyl-prolyl cis-trans isomerase A;Peptidyl-prolyl cis-trans isomerase	PPIA	18.012	6317800	12611000	87970000	5018400	4632800	43679000	7204700	51485000	58759000	17017000	5076900	15354000	24816000	45974000	12482000	5498100	11541000	115030000	4117300	4263400	44246000	1909800	11159000	39981000	6734000	2728700	77009000	13642000	35028000	5367300
P62995;P62995-3;H7BXF3;H7C2L4	Transformer-2 protein homolog beta	TRA2B	33.665	161290	0	0	0	0	0	0	0	0	0	0	0	19119000	3722500	18820000	0	0	0	0	0	0	0	0	0	0	0	0	11869000	4323300	22130000
P63167;F8VRV5;F8VXL2;Q96FJ2;F8VXI7	Dynein light chain 1, cytoplasmic	DYNLL1	10.366	16810000	14598000	18243000	11924000	11383000	40770000	71848000	82072000	53616000	30225000	25394000	5055200	39730000	73080000	67533000	28198000	15480000	12819000	11220000	17269000	61616000	36974000	53769000	67300000	9037800	16681000	9124500	32961000	40660000	44955000
P63173;J3QL01;J3KT73;J3KSP2	60S ribosomal protein L38	RPL38	8.2178	1013500	2024800	0	0	0	2847500	0	0	325110	4624600	344610	0	0	10634000	19193000	0	0	0	0	0	1416400	0	0	0	0	0	0	0	3021800	18478000
P63244;J3KPE3;D6RAC2;D6REE5;H0Y8W2;D6RHH4;D6R9L0;H0YAM7;D6R9Z1;H0YAF8;D6RFX4;D6RBD0;D6RFZ9;H0Y8R5;E9PD14;D6RAU2;D6RF23;D6R909;H0Y9P0;D6RGK8;D6RHJ5;D6RDI0	Guanine nucleotide-binding protein subunit beta-2-like 1	GNB2L1	35.076	3941200	2968700	53099000	3587000	31157000	127980000	834970	42531000	145260000	6000500	2818600	72224000	11724000	15004000	40480000	3803200	2190500	53674000	2116100	45130000	136670000	0	25822000	178410000	2675700	1556500	176630000	4286300	5055100	16268000
P63267;P63267-2;C9JFL5;B8ZZJ2;F8WB63;F8WCH0	Actin, gamma-enteric smooth muscle	ACTG2	41.876	2589300	2536500	894230	0	0	1143000	949130	956620	986700	0	0	1038300	2137400	2982200	17314000	0	0	0	0	0	1091700	0	0	0	0	0	0	0	0	0
P67936	Tropomyosin alpha-4 chain	TPM4	28.521	732060000	744190000	3224900000	735730000	339980000	1424600000	1373500000	1558200000	722040000	997570000	994220000	435260000	961540000	1880000000	1821600000	726960000	846740000	3087600000	610080000	565390000	2399600000	709280000	843000000	979960000	450610000	562500000	770200000	870920000	953930000	1541600000
P68032;P68133;Q5T8M8;A6NL76	Actin, alpha cardiac muscle 1;Actin, alpha skeletal muscle	ACTC1;ACTA1	42.019	96527000	289610000	687370000	160590000	122160000	266600000	1239600000	1501000000	587860000	1128500000	261410000	30127000	244580000	600530000	858360000	0	0	0	0	0	0	910340000	1165500000	136310000	970390000	0	0	0	289760000	379290000
P68104;Q5VTE0;Q05639;Q5JR01;A6PW80	Elongation factor 1-alpha 1;Putative elongation factor 1-alpha-like 3;Elongation factor 1-alpha 2	EEF1A1;EEF1A1P5;EEF1A2	50.14	372900000	523830000	999510000	471060000	110090000	627650000	1194200000	768620000	944720000	1287800000	1130100000	153260000	618690000	696130000	2213000000	432880000	533910000	1021800000	556440000	244030000	761810000	728620000	427680000	1128400000	825510000	582190000	280800000	609260000	423070000	1547400000
P68366;A8MUB1;C9JJQ8;C9JQ00;C9JEV8;C9JDS9;C9JDL2;Q9H853	Tubulin alpha-4A chain	TUBA4A	49.924	65626000	67487000	182270000	27138000	19207000	22587000	291480000	76333000	85994000	64431000	46916000	12282000	22491000	22584000	64047000	20138000	46329000	88460000	47012000	97257000	51031000	106030000	81543000	37112000	37590000	68490000	78594000	27244000	13265000	100720000
P68371;M0R2D3;M0QZL7;M0QY85;M0QX14;M0QY37;M0R0X0;M0R042;M0R2T4;F8W813	Tubulin beta-4B chain	TUBB4B	49.83	582240000	1070600000	1877800000	1033000000	651580000	2583000000	6555900000	4538400000	2091300000	3058000000	1836900000	349270000	2281200000	3416300000	4427700000	980930000	1125300000	2184200000	1291600000	1377500000	2354100000	2307300000	3370400000	2306300000	2044000000	1441200000	1020500000	1976300000	1788600000	2971400000
P68431;Q16695	Histone H3.1;Histone H3.1t	HIST1H3A;HIST3H3	15.404	2640200000	3685200000	1799200000	2446000000	2528800000	2710600000	5540800000	6498700000	824180000	8821200000	5002800000	165390000	3924400000	9331300000	5105600000	4396500000	5602500000	1129500000	1382800000	2204500000	2426000000	3611800000	2775400000	915830000	6499400000	5274400000	528600000	3955700000	4990800000	4334600000
P68871;F8W6P5;P02100;P69891;P69892;E9PBW4;A8MUF7	Hemoglobin subunit beta;LVV-hemorphin-7	HBB	15.998	169150000	147380000	99218000	60787000	50166000	147290000	333580000	36511000	214070000	972350000	344410000	168210000	37231000	56228000	56746000	217800000	142150000	75776000	82667000	123980000	155900000	211030000	18073000	220680000	732210000	230370000	318650000	45775000	24553000	32226000
P69905;G3V1N2	Hemoglobin subunit alpha	HBA1;HBA2	15.257	72615000	65292000	43989000	34821000	28650000	84706000	250350000	13779000	171570000	342490000	94312000	127590000	18871000	22440000	27893000	103310000	55069000	30396000	38289000	33438000	62464000	121030000	5800100	208710000	228490000	78136000	368240000	20544000	7964100	12422000
P78371;F5GWF6;P78371-2;F8VQ14	T-complex protein 1 subunit beta	CCT2	57.488	12271000	16931000	10441000	7336100	783550	14693000	67876000	3667800	7593900	27801000	53582000	397160	3793800	10334000	32442000	10622000	18930000	5906200	6578100	0	16839000	19443000	3394100	10827000	43734000	14739000	0	6632000	6916900	34834000
P78527;P78527-2;E7EUY0;H0YG84	DNA-dependent protein kinase catalytic subunit	PRKDC	469.08	21280000	17386000	51816000	13136000	25403000	105590000	38588000	140740000	34889000	67657000	63419000	30035000	35763000	33982000	53818000	22242000	15083000	39992000	8709600	49876000	104370000	28161000	106500000	30299000	39596000	55701000	52276000	25981000	17088000	55001000
P78539;P78539-2;G3V1L0;P78539-3;P78539-4	Sushi repeat-containing protein SRPX	SRPX	51.571	1416900	2477300	747230	18245000	5723500	796800	3334500	1188500	0	0	0	0	0	0	0	0	0	0	17337000	0	0	0	0	0	0	0	0	0	0	0
P80365;J3KRX7	Corticosteroid 11-beta-dehydrogenase isozyme 2	HSD11B2	44.126	5047700	649770	0	0	0	979640	3041000	0	0	7527800	14138000	0	1788800	0	0	12176000	0	0	0	0	1434400	0	0	0	0	4923600	0	0	0	0
P80511	Protein S100-A12;Calcitermin	S100A12	10.575	848030	1921700	358110	0	0	818850	0	0	5131100	0	0	16087000	2697600	1037500	4184900	0	0	0	0	0	0	0	0	9160600	0	0	34280000	0	0	0
P81605-2;P81605	Dermcidin;Survival-promoting peptide;DCD-1	DCD	12.414	13792000	19175000	6999700	8870900	14337000	1909400	9059800	7411000	16514000	11242000	63948000	11676000	17788000	4723300	12370000	26098000	33065000	6243400	8525900	18393000	2171400	4162200	0	9434800	0	25754000	39052000	25482000	0	6703500
P83110;P83110-2	Serine protease HTRA3	HTRA3	48.607	0	0	5868000	0	0	1665300	0	0	2650500	519290	0	825140	0	0	1207100	0	0	6621000	0	0	0	0	0	2171300	0	0	0	0	0	0
P83111;P83111-2;H0YNN5	Serine beta-lactamase-like protein LACTB, mitochondrial	LACTB	60.693	729580	3846600	20271000	2147600	4570900	3803500	19768000	60095000	3706000	25100000	14164000	319240	29475000	49771000	55302000	0	7028600	7510300	4264400	10282000	4657100	8175400	31346000	9913700	13854000	14637000	0	15881000	18760000	66640000
P83731;C9JNW5;C9JXB8	60S ribosomal protein L24	RPL24	17.779	6145500	6644000	7987300	1804300	3116700	23463000	8342400	6826400	46085000	22919000	6142400	6357700	36568000	15725000	60584000	5760300	4323000	6241000	0	0	25881000	0	0	16376000	10269000	0	14838000	63263000	7904700	63588000
P84085;C9J1Z8	ADP-ribosylation factor 5	ARF5	20.529	1394500	2316400	1795400	3146300	0	0	2202400	0	2672900	1355400	2165300	0	0	0	1902700	0	0	0	0	0	0	0	0	2944700	0	1602100	0	0	0	0
P84098;J3KTE4;J3QR09;J3QL15	60S ribosomal protein L19	RPL19	23.466	6327300	6770200	316390	2826400	877860	6901500	12115000	8025000	2670800	8254200	3496600	0	55053000	27656000	32446000	6323000	6213100	0	2173700	0	7605400	4279000	1959200	3147000	3103400	2366300	0	82040000	9322200	15056000
P84103;B4E241	Serine/arginine-rich splicing factor 3	SRSF3	19.329	891220	1177500	0	0	0	6553300	0	16092000	24443000	0	0	0	21167000	18701000	48225000	0	0	0	0	0	0	0	5432100	14209000	0	0	0	21658000	12533000	48833000
P84243;K7EK07;Q6NXT2;K7ES00;B4DEB1;K7EMV3;K7EP01	Histone H3.3;Histone H3.3C;Histone H3	H3F3A;H3F3C	15.328	509740000	931150000	421220000	352320000	175940000	88833000	138050000	1275700000	19642000	1282300000	270480000	0	62999000	415390000	187290000	0	0	0	0	0	0	0	140650000	0	1370800000	0	0	0	0	0
P98088	Mucin-5AC	MUC5AC	526.6	17406000	63511000	166490000	133590000	70436000	490290000	19121000	88488000	108380000	27081000	3406400	703650000	16372000	88864000	34728000	0	0	0	0	0	144140000	0	0	41527000	0	0	2084600000	0	0	0
P98160;Q5SZI9;H7C4A6;H0YEP4;H0Y5A9;Q5SZJ1;Q5SZJ2;H0Y3B2	Basement membrane-specific heparan sulfate proteoglycan core protein;Endorepellin;LG3 peptide	HSPG2	468.83	1264300000	2903400000	4007100000	5349200000	4968800000	1942000000	14034000000	18891000000	1331400000	11343000000	11886000000	413210000	5162400000	10871000000	7226200000	1929200000	3693900000	3675600000	5353800000	9731100000	2007800000	7309500000	9810600000	1410000000	7285800000	8227300000	838500000	5617300000	6120600000	5179300000
Q00325;Q00325-2;F8VVM2;F8VWQ0;F8VWR4;F8VZL5	Phosphate carrier protein, mitochondrial	SLC25A3	40.094	46013000	18564000	38899000	24787000	21123000	64497000	9838300	51321000	56409000	22630000	15094000	14865000	5040300	4504400	3901800	96411000	9772300	33084000	31856000	28496000	43748000	10360000	12692000	91971000	13298000	6089200	23636000	5541200	5117600	4591200
Q00341;Q00341-2;H0Y394;H7C0A4;C9JIZ1;C9J5E5;C9JZI8;C9JES8;C9JHZ8;C9JHS7;H7C2D1	Vigilin	HDLBP	141.45	5068000	19507000	109640000	4133000	263180	12055000	33617000	462200	4056300	26081000	12910000	1227900	20251000	20131000	34266000	7537900	17055000	117790000	4079400	0	9014300	17200000	0	3534300	10027000	7601700	2280600	17998000	9394500	39527000
Q00537;Q00537-2;F5H6Z0;Q14004;Q9NYV4;Q9NYV4-2;Q14004-2;Q9NYV4-3;J3QSD7;Q00536-2;Q07002-3;Q00536-3;Q00536;P50750-2;Q07002-2;Q07002;O94921;O94921-2;Q96Q40;F8W6H8;O94921-3;Q96Q40-3;E5RGN0;Q96Q40-4;P50750;Q96Q40-2;G3V5T9;E7EUK8;Q00534;Q00526;P11802;P24941;P06493;Q00535;P24941-2;H0YAZ9;Q00535-2;E7ESI2;K7EJ83;F8VZ51;F8VWX7;F8VTV8;E5RIU6;F8VZZ0;B4DNF9;F8VQZ9;F8VYH9;K7ELV5;F8VZY6;F8VXD2;F8W1S5	Cyclin-dependent kinase 17;Cyclin-dependent kinase 13;Cyclin-dependent kinase 12;Cyclin-dependent kinase 16;Cyclin-dependent kinase 18;Cyclin-dependent kinase 14;Cyclin-dependent kinase 15;Cyclin-dependent kinase 9;Cyclin-dependent kinase 6;Cyclin-dependent kinase 3;Cyclin-dependent kinase 4;Cyclin-dependent kinase 2;Cyclin-dependent kinase 1;Cyclin-dependent kinase 5	CDK17;CDK13;CDK12;CDK16;CDK18;CDK14;CDK15;CDK9;CDK2;CDK6;CDK3;CDK4;CDK1;CDK5	59.582	1997600	15095000	58765000	29208000	13530000	22119000	7984100	28309000	53946000	8921200	16188000	18708000	5671500	10474000	22394000	0	0	58793000	46673000	19203000	12518000	4235300	11963000	35064000	4826500	8624500	64457000	5688100	5819600	24887000
Q00577	Transcriptional activator protein Pur-alpha	PURA	34.91	3121500	6016700	1649500	980580	0	1309200	10512000	1433700	0	6672000	2177500	0	7316800	17540000	14129000	5333600	8734400	0	2382800	0	0	4128700	0	0	4894600	1858700	0	5036800	10563000	9435000
Q00610;Q00610-2;J3KS13;P53675;P53675-2;J3KR87;K7EJJ5;J3KRF5;J3KSQ2;F5H5N6;J3QL20	Clathrin heavy chain 1	CLTC	191.61	140260000	87589000	111570000	214300000	133990000	230090000	812750000	871680000	397840000	774730000	666570000	266320000	145040000	189080000	225310000	254270000	121240000	93640000	196900000	249230000	256910000	363210000	417770000	435590000	634000000	470470000	503650000	169140000	114010000	201900000
Q00796;H0YKB3;B7Z3A6;H0YLA4	Sorbitol dehydrogenase	SORD	38.324	0	0	0	0	0	0	2634100	587590	1550000	0	0	0	3076500	0	696390	0	0	0	0	0	0	1457600	0	0	0	0	0	0	0	0
Q00839;Q00839-2;Q5RI18	Heterogeneous nuclear ribonucleoprotein U	HNRNPU	90.583	23183000	30048000	89555000	43133000	67598000	84673000	58694000	72080000	68514000	157900000	78130000	2878600	69426000	60142000	89242000	32808000	38196000	123460000	45480000	28873000	103640000	51336000	28756000	64060000	116820000	58115000	15423000	89179000	37782000	68570000
Q01081;Q01081-2;Q01081-4;Q8WU68;Q8WU68-2;Q8WU68-3;M0R2N4;K7ERY8;Q01081-3;M0QYK5;K7EJM7;K7EJH3;K7EPL9	Splicing factor U2AF 35 kDa subunit	U2AF1	27.872	0	1114300	1835700	395180	0	2963100	0	0	409540	2990900	357790	0	1164000	10896000	8276500	0	0	0	0	0	2112300	0	0	0	0	0	0	1021700	1054800	12220000
Q01082;Q01082-2;Q01082-3;F8W6C1;O15020;O15020-2;P11277-2;P11277;P11277-3;E9PJZ2	Spectrin beta chain, brain 1	SPTBN1	274.61	220000000	357720000	134200000	183240000	90084000	336410000	558170000	116350000	175940000	379280000	353040000	29285000	274810000	800900000	196660000	353260000	491910000	95702000	99005000	66003000	375580000	383930000	79026000	112120000	289330000	234070000	16006000	297890000	562360000	126390000
Q01105;Q01105-2;Q5VXV2;Q01105-3	Protein SET	SET	33.488	147630	1122500	1592400	0	312940	6387500	0	20735000	1813300	0	0	0	3333700	7426700	27048000	0	1950500	0	0	0	6774600	0	7638600	0	0	0	0	3476800	4352200	20836000
Q01130;B4DN89;J3KP15;J3QL05;Q9BRL6;Q9BRL6-2	Serine/arginine-rich splicing factor 2;Serine/arginine-rich splicing factor 8	SRSF2;SFRS2;SRSF8	25.476	0	0	0	0	0	0	0	0	2646300	0	0	0	1243200	506150	5135600	0	0	0	0	0	0	0	0	0	0	0	0	0	0	3600000
Q01518;Q01518-2;Q5T0R1;Q5T0R2;Q5T0R3;Q5T0R4;Q5T0R5;Q5T0R6;Q5T0R7;Q5T0R9;Q5T0S3;Q5T0R8	Adenylyl cyclase-associated protein 1;Adenylyl cyclase-associated protein	CAP1	51.901	81319000	106840000	2147200	28954000	0	10887000	57712000	811870	290740	65495000	76418000	1242300	16249000	28659000	9549700	145900000	147250000	2317600	9475700	0	6273700	45599000	0	0	54162000	23824000	1871800	8927500	6174400	3977300
Q01546	Keratin, type II cytoskeletal 2 oral	KRT76	65.84	0	363140	0	2462100	0	0	8580300	0	221230	0	1525900	0	0	0	0	0	0	0	0	0	0	4396500	0	0	0	0	0	0	0	0
Q01813;Q01813-2;Q5VSR5;B1APP6;B1APP8;H0Y3Y3	6-phosphofructokinase type C	PFKP	85.595	330500	754430	17807000	3792600	3374100	4747200	12963000	6358800	9031200	16189000	9126200	1886400	3697200	0	3149900	0	1485800	19227000	0	3610000	4289900	5357500	2906800	0	11745000	6822300	4739400	4663000	0	2946900
Q01844-5;Q01844;Q01844-3;B0QYK0;Q01844-6;C9JGE3;Q01844-2;H7BY36	RNA-binding protein EWS	EWSR1	68.965	0	0	0	0	0	0	0	0	0	0	0	0	1929500	0	9519000	0	0	0	0	0	0	0	0	0	0	0	0	1615200	0	7145900
Q01995;H0YCU9;E9PJ32;Q9UI15;C9J5W6	Transgelin	TAGLN	22.611	589330000	327640000	117330000	767200000	10480000	41510000	771760000	265660000	21303000	227530000	114710000	4135400	119030000	578160000	256250000	925380000	387110000	109710000	901010000	17044000	41914000	391340000	92455000	15044000	81718000	62090000	9264300	90203000	292020000	147330000
Q02388;Q02388-2;C9JBL3	Collagen alpha-1(VII) chain	COL7A1	295.22	2856200	30017000	47165000	935610	219890	10153000	0	131650000	4030300	130630000	14406000	14263000	21412000	1013100	1649400	0	0	130810000	0	0	0	0	0	0	9340800	4707900	0	0	0	0
Q02543;B4DM74;M0R117;M0R1A7;M0R3D6;M0R0P7	60S ribosomal protein L18a	RPL18A	20.762	30092000	15922000	29370000	12117000	17286000	61648000	22993000	123520000	41149000	20173000	13804000	8784500	34763000	26331000	58445000	44684000	17530000	19476000	8844100	27093000	78127000	6354600	76853000	45545000	11066000	7713600	15978000	32666000	17933000	41611000
Q02817	Mucin-2	MUC2	540.29	171830000	0	0	0	0	2650800	0	0	542420000	0	0	530510000	0	0	0	0	0	0	0	0	0	0	0	652150000	0	0	0	0	0	0
Q02878;F8W181;F8VZ45;F8VR69	60S ribosomal protein L6	RPL6	32.728	40318000	50279000	2374700	1131700	5350900	74073000	16563000	49029000	17987000	13052000	5239800	878400	342110000	290320000	448410000	59954000	64321000	1688400	0	6440200	38349000	16037000	29065000	8525100	7448300	3860500	2087500	366090000	198360000	305790000
Q02978;I3L1P8;F5GY65	Mitochondrial 2-oxoglutarate/malate carrier protein	SLC25A11	34.061	3623300	815440	15466000	9512600	12838000	29330000	11856000	27487000	5957400	9739100	8938400	3198700	3175200	2321100	11987000	4033200	0	7968800	3460100	23257000	37448000	6042500	11947000	5955800	3425700	15450000	10294000	2814700	2231900	6285500
Q03135;E9PCT5;Q03135-2;C9JKI3;P56539	Caveolin-1;Caveolin	CAV1	20.471	301000000	491170000	202500000	989060000	764030000	173180000	1036700000	522910000	17601000	471220000	453190000	8630400	278220000	372170000	304060000	440360000	696800000	179440000	1246300000	1026700000	194160000	243570000	330810000	17851000	342080000	377850000	14586000	301440000	266520000	263530000
Q03519;E7ENX8;Q9NRK6;Q9NUT2;Q9NUT2-2;B0V2J7;Q03519-2;G3XAP3	Antigen peptide transporter 2	TAP2	75.663	503430	399820	3649300	4887300	5497500	7086300	2069300	11780000	4337000	5145100	2914700	0	2606500	4336100	13999000	0	0	2993900	0	0	5522100	0	4561100	3609400	0	0	0	0	2092900	15680000
Q04206-2;Q04206;Q04206-4;Q04206-3;E9PKH5;Q2TAM5	Transcription factor p65	RELA	58.806	0	0	0	0	0	298850	5365200	0	300120	0	245830	0	1455600	0	1654400	0	0	0	0	0	0	0	0	0	0	0	0	0	0	1158100
Q04837;E7EUY5;C9K0U8	Single-stranded DNA-binding protein, mitochondrial	SSBP1	17.259	3704400	4218500	234530	0	917550	5236800	0	1539800	552930	2400800	0	748310	10041000	8245700	14390000	5375300	5255600	0	0	0	0	0	0	0	0	0	0	10188000	4670700	10790000
Q04917;A2IDB2	14-3-3 protein eta	YWHAH	28.218	0	0	0	2274500	0	530880	0	0	1153500	7347000	2786200	0	935640	1673700	2106300	0	0	0	2145400	0	0	0	0	0	0	0	0	0	0	0
Q04941;Q04941-2	Proteolipid protein 2	PLP2	16.691	260180	195350	12198000	432140	299570	12007000	0	2334900	448740	0	1200400	1828600	1371600	1854100	3356700	0	0	22067000	0	0	3427300	0	0	0	0	0	0	809570	766900	1284500
Q05682;Q05682-2;Q05682-6;Q05682-3;E7EX44;C9JEK3;REV__Q13136;REV__Q13136-2;REV__E9PJZ7;Q0VF49;REV__H0YEF9	Caldesmon	CALD1	93.23	108800000	113770000	56648000	448000000	112570000	81008000	341930000	38347000	27609000	71160000	50589000	310400	98246000	380370000	361920000	179170000	134960000	62559000	213370000	46460000	86727000	256010000	21433000	31598000	60925000	49903000	4086900	106780000	354670000	336210000
Q05707;Q05707-2;Q05707-3;J3QT83;Q4G0W3;H0YBB2	Collagen alpha-1(XIV) chain	COL14A1	193.51	183180000	385090000	102320000	1485500000	983330000	167520000	1227700000	1128800000	9987900	1718000000	1947700000	10464000	1037200000	1837500000	148340000	263250000	506440000	84684000	1564500000	2070200000	193500000	591840000	554120000	13161000	906430000	1309100000	13289000	1098000000	1045800000	89867000
Q06210;Q06210-2;O94808;E5RJP4	Glucosamine--fructose-6-phosphate aminotransferase [isomerizing] 1	GFPT1	78.806	31469000	48372000	14758000	55547000	25414000	66810000	99274000	50452000	88835000	96127000	114740000	7547100	34113000	10285000	145440000	54023000	67291000	8790100	57885000	31215000	63981000	60605000	22246000	91516000	81311000	70316000	13135000	25949000	8749800	109990000
Q06323;A6NJG9;H0YNE3;H0YLU2;H0YKK6	Proteasome activator complex subunit 1	PSME1	28.723	18878000	24277000	0	10850000	487170	0	67883000	1884300	7075100	13817000	5399300	2441500	289430	340890	1135100	36541000	36505000	0	5966300	0	0	19114000	0	0	9616700	6817900	0	0	0	1105000
Q06830;Q13162;H7C3T4	Peroxiredoxin-1	PRDX1	22.11	162990000	222770000	149770000	178520000	72603000	69123000	498140000	358980000	226180000	457110000	268350000	36791000	156180000	234530000	266620000	215780000	275380000	133640000	157490000	107740000	62668000	248220000	198720000	258300000	271450000	194020000	99210000	196200000	167580000	205860000
Q07065;Q96K21-3;H3BRM1;H3BUW6	Cytoskeleton-associated protein 4	CKAP4	66.022	85305000	154430000	117270000	114640000	101770000	530160000	179170000	298440000	256600000	72956000	132820000	6385100	196710000	518730000	831870000	109120000	180650000	108800000	97143000	154250000	612160000	99738000	128810000	219770000	46725000	91406000	17744000	188130000	308730000	666050000
Q07283	Trichohyalin	TCHH	253.92	509430	1583000	1064800	1554600	438740	7152500	13093000	9863500	25786000	11522000	3820500	2647500	5150600	31587000	30829000	0	0	0	0	0	0	0	0	0	0	0	0	0	25344000	15264000
Q07507	Dermatopontin	DPT	24.005	818330000	1502200000	281610000	1971700000	1404900000	316620000	2021900000	1482800000	19096000	3851700000	2948300000	56676000	884150000	1790800000	226090000	1170000000	1928200000	402340000	2022000000	2409200000	244620000	984390000	772630000	32880000	2113100000	2352200000	173400000	996400000	993010000	163730000
Q07666;Q07666-2;Q07666-3	KH domain-containing, RNA-binding, signal transduction-associated protein 1	KHDRBS1	48.227	1918800	3191100	1951900	7243200	4038400	15897000	5740600	0	908140	2295800	1738000	0	12285000	14805000	23139000	2788400	0	0	0	0	11324000	2986900	0	0	2931400	0	0	15049000	3788000	22232000
Q07960;H0YE29;E9PNR6	Rho GTPase-activating protein 1	ARHGAP1	50.435	4001900	3772600	13068000	3757300	0	3485300	14846000	0	2259000	9194500	1508700	0	3259000	3092100	5108600	0	0	13698000	0	0	0	0	0	0	0	725390	0	0	0	0
Q08170;Q13247;Q13247-3;F6T1J1;Q13243;Q13243-3;B4DUA4;Q13247-2;B4DJK0	Serine/arginine-rich splicing factor 4;Serine/arginine-rich splicing factor 6;Serine/arginine-rich splicing factor 5	SRSF4;SRSF6;SRSF5	56.678	0	0	0	0	0	24670000	0	0	3813600	32015000	0	0	37682000	21947000	52832000	0	0	0	0	0	23822000	0	0	0	0	0	0	34938000	14434000	36525000
Q08211;Q08211-2	ATP-dependent RNA helicase A	DHX9	140.96	163480	161400	4401600	1132500	454840	7593000	8518700	2362200	10048000	33432000	22204000	5367000	176920	416050	4360200	0	0	1854000	0	2291300	4309100	5700200	2597500	6572000	28447000	25451000	5620200	0	0	2060400
Q08380;K7EP36;K7EKQ5;K7EJY8;K7EJD3;K7ERZ6;K7EN99;K7ES75	Galectin-3-binding protein	LGALS3BP	65.33	7525300	8645100	6678900	7605700	8899500	32224000	14479000	12123000	101490000	13832000	6151700	20438000	16621000	25269000	43028000	3348800	7254200	5446600	6686500	14393000	21828000	5024300	6145400	175930000	5194000	4459700	24631000	9794100	7048100	38936000
Q08397;H3BUV8	Lysyl oxidase homolog 1	LOXL1	63.109	263410000	502730000	119460000	16073000	5632300	1155500	0	0	0	3988500	5445000	0	944400	3707600	14160000	372210000	640870000	102570000	2643700	1804700	240200	0	0	0	592810	873250	0	219080	442470	811100
Q08431;F5H7N9;Q08431-3;F5GZN3;Q08431-2;H0YKS8	Lactadherin;Lactadherin short form;Medin	MFGE8	43.122	2348000	8042900	44384000	35564000	16663000	44137000	11873000	30601000	26623000	19671000	12530000	77155000	4408200	1998600	15200000	2021300	4382000	42439000	28585000	10517000	51839000	4901400	6477500	31489000	4184400	4543500	232070000	1755200	1325300	4190700
Q08722;Q08722-4;Q08722-3;Q08722-2	Leukocyte surface antigen CD47	CD47	35.213	960900	584820	10903000	1745500	594570	22478000	1294600	848250	11363000	0	552920	12845000	350330	0	415730	0	0	0	0	0	24244000	0	0	10703000	0	0	31448000	0	0	0
Q09666;Q09666-2;E9PLK4;E9PJC6;E9PKR9;E9PJZ0;E9PLZ1;E9PQE3	Neuroblast differentiation-associated protein AHNAK	AHNAK	629.09	244270000	308240000	38073000	185520000	14811000	39519000	497430000	75499000	10069000	161840000	513690000	8129400	408430000	1048600000	273020000	399650000	437690000	76257000	133080000	22144000	35417000	295620000	33846000	13294000	81628000	216020000	14920000	479960000	663540000	134180000
Q10567;Q10567-2;Q10567-3;Q10567-4;C9J1E7;P63010-2;P63010;Q7Z451;K7ERB2;K7EN71;K7EJT8	AP-1 complex subunit beta-1;AP-2 complex subunit beta	AP1B1;AP2B1	104.64	1225300	1302000	1973800	4037300	489970	2802200	6180500	0	1965200	24904000	11627000	242130	351280	3392000	2546400	1039800	2297200	1929500	2067800	0	2921400	4531500	0	1968800	24457000	2979800	0	0	1308600	1633600
Q10589	Bone marrow stromal antigen 2	BST2	19.769	2221400	15758000	25321000	17666000	19430000	7374100	35222000	89843000	11362000	17338000	11898000	3598100	16525000	9635600	25022000	2899100	18617000	23745000	17419000	37552000	6422900	17370000	51170000	13624000	12043000	9349700	4925300	15327000	6329300	17338000
Q12805;Q12805-3;Q12805-4;Q12805-2;B4DW75;Q580Q6;C9JPZ9;C9J4J8;C9JQX7;C9JUM4	EGF-containing fibulin-like extracellular matrix protein 1	EFEMP1	54.64	5201300	9740400	92639000	69356000	105780000	13472000	430460	6093500	3871200	35685000	14554000	9750400	2405000	23339000	96948000	7001700	4284000	202440000	47114000	122660000	6443100	0	4212500	5576300	6646300	3981200	20001000	1308000	3435000	87758000
Q12864;E7EN24	Cadherin-17	CDH17	92.218	7975200	7801800	0	0	0	3582400	0	0	0	22123000	6092700	0	1647800	0	2671600	0	0	0	0	0	0	0	0	0	18805000	1849100	0	1127100	0	796890
Q12884;B4DLR2;Q12884-2;C9J131	Seprase	FAP	87.711	0	0	6272400	0	0	11960000	811340	0	7892300	0	0	18721000	0	0	0	0	0	4056700	0	0	4617600	0	0	5246000	0	0	56843000	0	0	0
Q12904-2;Q12904;D6R937	Aminoacyl tRNA synthase complex-interacting multifunctional protein 1;Endothelial monocyte-activating polypeptide 2	AIMP1	37.039	16310000	21259000	7981500	1954600	2942600	10752000	3910000	17066000	5393600	4550200	16751000	0	32633000	40866000	26441000	17821000	23183000	8864300	4381500	10010000	8615900	6155000	7722600	5913800	0	6816500	0	41203000	15747000	22876000
Q12905	Interleukin enhancer-binding factor 2	ILF2	43.062	4059100	2993800	0	2082200	0	2600500	16225000	1568700	1165500	5461200	7817600	0	5053200	3255200	2982400	5721700	0	0	0	0	0	0	0	0	0	0	0	0	0	0
Q12907;D6RBV2;D6RDX1;D6RIU4	Vesicular integral-membrane protein VIP36	LMAN2	40.228	577340	0	11291000	0	1270800	7456300	0	13385000	1451400	0	0	463860	0	0	2722800	0	0	0	0	0	0	0	7262800	0	0	0	0	0	0	0
Q12931;F5H897;I3L0K7;I3L239	Heat shock protein 75 kDa, mitochondrial	TRAP1	80.109	391700	280150	0	677620	0	12594000	31628000	0	1315400	14385000	8198100	0	0	0	0	0	0	0	0	0	15330000	18625000	0	2449700	4979200	4305300	0	0	0	0
Q12965;H0YLE5	Unconventional myosin-Ie	MYO1E	127.06	410050	994470	10988000	0	0	3014300	0	0	325610	0	0	0	696450	1767200	0	0	639970	10920000	0	0	0	0	0	0	0	0	0	0	0	0
Q12979;Q12979-2;Q12979-4;I3L2P5;P11274;P11274-2;B7Z683;H0Y554;I3L1U8;I3L3W0	Active breakpoint cluster region-related protein;Breakpoint cluster region protein	ABR;BCR	97.597	157370	392460	8683200	275380	0	1322500	0	0	0	1385500	6165800	0	1548600	0	2443800	0	0	9406700	0	0	421070	0	0	0	0	0	0	0	0	0
Q13029;Q13029-2;Q13029-3;Q5THJ1	PR domain zinc finger protein 2	PRDM2	188.91	0	0	0	0	0	6490300	9069400	0	4951500	2284000	0	812710	0	0	0	0	0	0	0	0	0	4668800	0	0	0	0	0	0	0	0
Q13045;J3QLG3;Q13045-2	Protein flightless-1 homolog	FLII	144.75	11266000	21768000	709430	23474000	0	4411200	48542000	0	0	0	5865500	0	23658000	43563000	2010000	0	0	0	0	0	0	24935000	0	0	0	0	0	0	0	0
Q13148-2;Q13148;B4DJ45;G3V162;B1AKP7;K7EN94;K7EJM5	TAR DNA-binding protein 43	TARDBP	44.991	1906600	1606500	7890300	2007100	0	8302000	4683700	1163100	7373400	8540800	3001400	222790	4264500	4162100	8310000	0	0	8202700	0	0	7817900	0	0	7248900	0	0	0	0	0	6253600
Q13151	Heterogeneous nuclear ribonucleoprotein A0	HNRNPA0	30.84	770120	8413300	48233000	0	0	8293200	0	8726000	11523000	13247000	11406000	9481600	19820000	39308000	60751000	0	11695000	73377000	0	0	0	0	0	0	0	0	0	15873000	19021000	24368000
Q13155;F8W950;A8MU58	Aminoacyl tRNA synthase complex-interacting multifunctional protein 2	AIMP2	35.348	2226700	2049500	330260	683990	2241100	7678900	1687400	8919200	3508700	3782300	1331100	0	14036000	15675000	18806000	2510200	2293800	0	1924300	2609200	5849900	0	0	3815100	2914600	2379100	0	14515000	5444900	19263000
Q13185;B8ZZ43;C9JMM0	Chromobox protein homolog 3	CBX3	20.811	0	342950	0	0	0	3581400	3484800	0	6132700	0	0	0	7237600	7692700	14154000	0	0	0	0	0	0	0	0	7328500	0	0	0	5155800	4630200	12089000
Q13232;H3BPR2	Nucleoside diphosphate kinase 3	NME3	19.015	0	0	0	0	2254500	1282000	0	0	0	0	513030	0	2839400	0	0	0	0	0	0	4183100	0	0	0	0	0	0	0	0	0	0
Q13263;Q13263-2;M0R0K9;M0R3C0;M0R2I3	Transcription intermediary factor 1-beta	TRIM28	88.549	4758000	4987900	31061000	7710500	5846300	86490000	3489500	34597000	21562000	11583000	15438000	1811500	26604000	37439000	84025000	3195800	3761000	20594000	7212600	20749000	100680000	0	12234000	27680000	5970300	5113300	0	19533000	16257000	71390000
Q13347;Q5TFK1	Eukaryotic translation initiation factor 3 subunit I	EIF3I	36.501	2009100	1936500	981730	0	0	4667000	0	0	1277900	276900	651510	0	3661500	6930600	9377100	2716300	0	0	0	0	3895300	0	0	0	0	0	0	3322200	3550700	8454400
Q13361;H0YG03;Q7Z490;F5GYX4;B3KW70;H0YGS3;F5H2W4;F5H7Z2	Microfibrillar-associated protein 5	MFAP5;MAGP2	19.611	63662000	207840000	52602000	283650000	139500000	24836000	174460000	500340000	14652000	798020000	437170000	30769000	124590000	234260000	38484000	86362000	254340000	45285000	274600000	253180000	30830000	72931000	247550000	11344000	475000000	386260000	71654000	150240000	145010000	20467000
Q13418;B7Z418;B7Z1I0;E9PNR4;E9PM54	Integrin-linked protein kinase	ILK	51.419	17166000	37459000	296510000	113760000	50669000	79730000	78961000	160320000	19459000	95467000	40401000	11741000	47863000	142160000	92330000	35249000	38650000	199120000	89902000	74628000	107690000	75972000	52461000	26161000	70326000	33376000	28199000	50193000	117240000	97479000
Q13423;E9PCX7;D6RAI5;D6RHU2;D6RCR6	NAD(P) transhydrogenase, mitochondrial	NNT	113.89	786340	0	36540000	747400	3195100	98541000	0	20151000	32285000	3017000	0	24411000	4050900	0	32846000	2633500	0	31131000	0	5839300	118110000	0	6140100	36386000	0	0	54118000	5149400	0	8707900
Q13425;Q13425-2;H0YCS0;J3KT21	Beta-2-syntrophin	SNTB2	57.949	158150	0	2551100	0	0	0	19210000	3028000	1036300	2552700	1317600	212600	4791600	7126500	598180	0	0	0	0	0	0	0	0	0	0	0	0	0	4304600	0
Q13464	Rho-associated protein kinase 1	ROCK1	158.17	546100	0	0	5660400	0	0	0	0	0	0	371440000	0	0	0	0	0	0	0	6221300	0	0	0	0	0	0	0	0	0	0	0
Q13488;E9PM12;E9PMC5;E9PNA6;Q13488-2;H0YCE3;H0YEL3	V-type proton ATPase 116 kDa subunit a isoform 3	TCIRG1	92.967	0	0	11118000	38674000	24129000	19184000	0	29069000	6764000	6607700	217900	17022000	216600	0	8676700	0	0	6705500	0	7254500	6715700	0	20773000	5979000	0	0	88147000	0	0	2723700
Q13509;A8K854;G3V2N6;G3V3R4;G3V2R8;G3V5W4	Tubulin beta-3 chain	TUBB3	50.432	5684400	8518900	27188000	5347000	1766300	12589000	17267000	26219000	4236300	15024000	8513300	337730	9183700	18121000	18218000	7025200	9481500	38235000	5640100	2935600	10155000	7691500	12552000	5092400	8184600	5731300	0	8414500	12563000	10345000
Q13547;J3KPW7;Q92769;B3KRS5;Q5TEE2;F5GXM1;H3BM24;E5RFP9;E5RG37;E5RH52;E5RHE7;E5RGV4;E5RJ04;E5RFI6;E5RK19	Histone deacetylase 1;Histone deacetylase 2;Histone deacetylase	HDAC1;HDAC2	55.102	3301000	3660200	2499200	967760	132800	5946100	5223200	2238400	7360500	8253000	4811500	0	20353000	32347000	22107000	2564700	2316300	3279700	0	0	6384200	0	1988000	4191400	6176200	2520100	0	10178000	27028000	25350000
Q13555-6;Q13555;Q13555-8;Q13555-2;Q13555-9;Q13555-7;Q13555-4;Q13555-5;Q13555-3;Q5SWX3;Q13555-10;Q8WU40;H0Y6G2	Calcium/calmodulin-dependent protein kinase type II subunit gamma	CAMK2G	65.241	4114800	3095200	1864600	5227500	0	0	0	0	0	0	0	0	0	6848200	36451000	0	0	0	4558500	0	0	0	0	0	0	0	0	0	0	0
Q13576;E7EWC2;F5H7S7;J3KR91;Q13576-2;D6R939;E9PDT6;H0YA28	Ras GTPase-activating-like protein IQGAP2	IQGAP2	180.58	12049000	25234000	1107300	9353000	2074200	6567500	76821000	9440000	2465600	12823000	9045400	0	24133000	72834000	34317000	7846700	14361000	7655700	8498800	3649600	7904900	54327000	5313900	0	4630400	7547200	0	39941000	46996000	9908800
Q13596-3;Q13596;A6NKH4;Q13596-2;O60749;B4DEK4;H0YK42	Sorting nexin-1;Sorting nexin-2	SNX1;SNX2	63.082	3628700	5193500	5012000	3238700	1539100	6078700	5049600	969460	1906200	2811200	732450	0	0	0	0	4072700	4746100	7389100	0	0	0	0	0	0	0	0	0	0	0	0
Q13636;J3QR51;Q9UL26	Ras-related protein Rab-31;Ras-related protein Rab-22A	RAB31;RAB22A	21.569	149750	346570	26023000	0	158190	7267600	0	2895300	1883800	3344700	0	2300100	0	574800	637080	0	0	28935000	0	0	4183000	0	0	0	0	0	4181000	0	0	0
Q13642-4;Q13642-5;Q13642-1;Q13642;Q5JXI8;Q5JXI3;Q5JXH7;Q5JXH8;Q5JXI2;Q13642-3;Q5JXH9;Q5JXI0	Four and a half LIM domains protein 1	FHL1	34.997	20165000	33745000	27914000	34249000	12939000	24038000	34240000	81785000	0	44235000	21298000	251020	47732000	152630000	33068000	30201000	32280000	17168000	40754000	27632000	28783000	16399000	56040000	0	25954000	16227000	0	41995000	89106000	26580000
Q13643	Four and a half LIM domains protein 3	FHL3	31.192	0	0	35477000	0	0	13720000	0	1371500	2947000	0	0	591690	0	985240	8657600	0	0	49306000	0	0	3839900	0	0	1660300	0	0	0	0	828300	1875200
Q13724;F5H6D0;C9J8D4;B8ZZE2;C9JDQ1	Mannosyl-oligosaccharide glucosidase	MOGS	91.916	562180	1342600	11577000	0	0	0	0	4683800	296930	0	0	0	0	0	1082100	0	0	11261000	0	0	0	0	0	0	0	0	0	0	0	0
Q13751	Laminin subunit beta-3	LAMB3	129.57	0	0	5498300	807440	2370600	259710	0	12947000	0	8744800	18897000	0	2508000	883830	17719000	0	0	5535000	0	0	0	0	4133800	0	3509900	2473000	0	2469200	1827000	26339000
Q13753;Q13753-2	Laminin subunit gamma-2	LAMC2	130.97	0	0	3015600	164990	139790	1286700	0	7023200	0	6102200	3277100	0	581320	0	11421000	0	0	1405800	0	0	1239600	0	0	0	2867200	2021400	0	0	0	11377000
Q13813;A6NG51;Q13813-2;Q13813-3	Spectrin alpha chain, brain	SPTAN1	284.54	482700000	840410000	218080000	224230000	70845000	573190000	945190000	158510000	132990000	496810000	341990000	21034000	389770000	1377400000	257080000	698630000	995590000	197970000	186620000	146260000	706700000	450540000	95555000	138440000	310470000	225510000	36467000	396040000	818120000	175760000
Q14103;Q14103-3;H0Y8G5;D6RAF8;Q14103-2;B4DTC3;Q14103-4;H0YA96;D6RF44;D6RD83;D6RBQ9;F5H6R6	Heterogeneous nuclear ribonucleoprotein D0	HNRNPD	38.434	2907200	3612000	5935900	6966200	406440	7962700	35780000	3441100	4247700	16335000	3548700	0	13705000	15673000	31324000	5960100	5671700	0	7022900	0	9816800	10512000	0	4394800	9131000	0	0	17196000	8551600	24781000
Q14108;Q14108-2	Lysosome membrane protein 2	SCARB2	54.29	0	0	6600900	0	0	0	0	0	0	0	0	0	0	0	0	0	0	6248000	0	0	0	0	0	0	0	0	0	0	0	0
Q14112;Q14112-2;H0YJV3	Nidogen-2	NID2	151.25	174130000	436720000	947440000	441300000	318760000	208030000	1142000000	1200300000	150870000	1316300000	1601900000	195140000	739300000	1166500000	1110900000	283850000	580030000	1088100000	380050000	558880000	205200000	516090000	574560000	121140000	822620000	1071200000	479740000	747340000	797860000	865940000
Q14126;J3KSI6	Desmoglein-2	DSG2	122.29	23003000	7955000	279260	1117500	504410	32541000	4945500	0	4449200	1557100	10343000	0	16061000	0	42555000	28381000	7922700	0	3868800	0	61929000	0	0	5832400	2536600	5649200	0	5381800	0	11339000
Q14165;F5H1S8;H0YG07;F5GX14	Malectin	MLEC	32.233	3730200	3873200	18125000	1343500	6626300	40774000	0	28126000	23598000	884480	3646700	3894700	9988000	9272900	26590000	5003500	2870900	16277000	2561000	6377200	56288000	0	8831000	38598000	0	3373400	3442300	4345000	2754700	17982000
Q14195-2;Q14195;F5GWI3;H0YBT4;D6RF19;Q14117;H0YB87	Dihydropyrimidinase-related protein 3	DPYSL3	73.91	43854000	100200000	55171000	151160000	11953000	42216000	334750000	127920000	80251000	143490000	149070000	3742300	117600000	419010000	310680000	56234000	125960000	57986000	152280000	12028000	34935000	241040000	59170000	96612000	95099000	90358000	17781000	105800000	230320000	210450000
Q14204;H0YJ21	Cytoplasmic dynein 1 heavy chain 1	DYNC1H1	532.4	38712000	33284000	52695000	90941000	22099000	75000000	142700000	188030000	82321000	185840000	177240000	67172000	47870000	45440000	105920000	67682000	50793000	68968000	57610000	42097000	81012000	64553000	77789000	104180000	177400000	139900000	66177000	48326000	27539000	86649000
Q14247-2;Q14247;Q14247-3;H7C314	Src substrate cortactin	CTTN	70.958	1058100	0	0	0	0	1560900	0	0	0	0	0	0	886790	1937400	1727400	1406000	0	0	0	0	0	0	0	0	0	0	0	976370	1104500	1370800
Q14258	E3 ubiquitin/ISG15 ligase TRIM25	TRIM25	70.973	838310	1651400	10847000	0	0	9161800	591490	4636600	6271600	466360	4611600	0	12298000	2343700	29571000	0	0	5762800	0	0	6913000	0	4650500	4479600	0	0	0	6342200	0	34014000
Q14314	Fibroleukin	FGL2	50.228	16184000	96844000	1039900	43300000	29223000	1953400	45823000	45928000	0	7530300	19090000	0	23105000	10192000	39249000	26102000	63073000	0	37007000	75320000	4053700	19512000	23474000	0	12472000	26654000	0	30483000	11008000	26490000
Q14315;Q14315-2	Filamin-C	FLNC	291.02	644050000	345970000	333360000	437170000	36919000	29119000	697770000	517090000	30488000	384990000	232430000	5084500	97003000	299560000	151480000	848530000	334840000	250830000	488610000	79422000	32641000	397930000	324450000	44170000	294440000	201470000	12600000	80380000	157420000	107320000
Q14444;Q14444-2;G3V153;E9PLA9;E9PP31	Caprin-1	CAPRIN1	78.365	0	0	0	0	0	1140100	0	0	0	0	0	0	5020100	4503900	29491000	0	0	0	0	0	0	0	0	0	0	0	0	5008700	0	21119000
Q14571;Q14643;E7EPX7;E7EVP7;Q14643-2;Q14643-6;Q14643-5;Q14643-7;Q14643-8;G5E9P1;Q14643-3;Q14643-4;Q14573;B7ZMI3;Q14571-2	Inositol 1,4,5-trisphosphate receptor type 2;Inositol 1,4,5-trisphosphate receptor type 1;Inositol 1,4,5-trisphosphate receptor type 3	ITPR2;ITPR1;ITPR3	308.06	604570	99989	3028000	2711500	1819900	3072300	3565600	14556000	1337900	7342000	3915800	0	1265900	954150	6109100	1242800	0	3105900	2021600	2494100	2069400	0	7115300	0	3466900	2844000	0	2012200	1373900	6650200
Q14651;C9JAM8	Plastin-1	PLS1	70.253	2476300	5046900	1458600	3576000	0	0	12083000	501310	0	24116000	19749000	0	0	0	0	2777200	3709100	0	2294600	0	0	6286600	0	0	26366000	9359000	0	0	0	0
Q14677-3;Q14677;Q14677-2	Clathrin interactor 1	CLINT1	70.294	2147700	2112500	0	1855000	0	0	2727200	3246500	494660	9847500	2118700	0	1575500	0	0	0	0	0	0	0	0	0	0	0	6518000	0	0	0	0	0
Q14683;G8JLG1;H0Y7K8	Structural maintenance of chromosomes protein 1A	SMC1A	143.23	2930300	1722900	4548400	1120000	414910	3672200	4843700	0	167540	8705200	4887600	0	35889000	22974000	21466000	3845100	0	0	0	0	5090200	0	0	0	0	7806900	0	20404000	21602000	19140000
Q14739;H7C108	Lamin-B receptor	LBR	70.702	0	0	501240	0	959900	3456000	0	4827600	5382800	0	0	2392900	463970	0	236370	0	0	0	0	0	0	0	0	6003200	0	0	0	0	0	0
Q14764;H3BQK6;H3BRL2;H3BNF6;H3BUK7;H3BP76;H3BQE7;I3L155;H3BUP3;H3BNF2;H3BPZ2	Major vault protein	MVP	99.326	274920000	484140000	900970000	308820000	213380000	1020900000	552800000	193030000	270340000	224650000	264810000	222440000	1345000000	951490000	1202500000	349330000	499060000	636530000	247650000	467120000	1097700000	249240000	113270000	286730000	157150000	192850000	691020000	1441300000	620340000	820550000
Q14766-4;Q14766;Q14766-5;Q14766-2;E7EV71;Q14766-3;C9JD84;H7C4L5;C9JDW2;H7C2H7;Q9NS15;Q9NS15-2;E9PKW1;H0YC99;F5GWC4;E7EUU6;H7C0I7;H7BZ76;H0YCX6	Latent-transforming growth factor beta-binding protein 1	LTBP1	186.87	213260	997450	46531000	6277700	7330000	4651200	0	0	11998000	3966700	672140	9135000	1192500	5651400	35432000	0	0	43836000	9009200	21874000	3781800	0	0	8945500	4203700	0	6797700	2017200	4172300	29924000
Q14847-2;Q14847;C9J9W2;F6S2S5;B4DGQ0;O76041-2;K7ESD6	LIM and SH3 domain protein 1	LASP1	36.014	604180	718920	9589700	0	468760	10101000	334580	4056200	6360100	1935400	3074600	1874400	10020000	21493000	49473000	795580	0	9743500	0	729340	13024000	0	1507300	3827000	1074500	1725900	1585900	6012600	9852500	46593000
Q14974;J3QR48	Importin subunit beta-1	KPNB1	97.169	2540500	1350500	4103400	3909600	604580	3106300	0	0	3705600	12229000	1352400	0	1196800	801650	7977600	1990300	0	0	5037700	0	3106900	0	0	3602900	7492600	0	0	0	0	7031400
Q14980-2;Q14980;Q14980-3;Q14980-4;H0YFY6;Q9BTE9;K4DIE0;F5H4J1;F5H6Y5;F5H763;F5H0Z7;F5H3L6;F5H2F3;F5GZW1;F5H1L0;F8W6T3;F5H068;F5H073;F5GWK2	Nuclear mitotic apparatus protein 1	NUMA1	236.51	35139000	19708000	21819000	154410000	57091000	110470000	54764000	89733000	13467000	59609000	35243000	0	87530000	73841000	140850000	90536000	35235000	22840000	19898000	25055000	135880000	18283000	95111000	16451000	14345000	19995000	0	127570000	50984000	160540000
Q14BN4;Q14BN4-3;Q14BN4-2;Q14BN4-4;H7BZK0;H7C3M8;B7Z964;Q14BN4-5;B7Z863;H7BZW9;C9JPE6;Q14BN4-8;C9JCH4;C9JA20	Sarcolemmal membrane-associated protein	SLMAP	95.197	3338000	2796900	13368000	12475000	1968700	1754900	12869000	19015000	3130600	0	1028300	3776800	2087200	5831100	0	6985500	3163700	16067000	9087500	6499100	0	4367500	8338200	0	0	0	8507500	2591800	2238600	0
Q15005;E9PI68;E9PL01;H0YE04;E9PRB9	Signal peptidase complex subunit 2	SPCS2	25.003	5326100	10990000	110970000	7320000	18901000	62663000	0	333960000	82166000	3076700	3089900	50779000	11542000	27986000	25991000	4858500	13327000	103590000	4502700	41829000	56079000	0	217270000	82281000	0	2165700	115380000	6859300	12675000	11803000
Q15006;H0YAS9;E5RGJ2	Tetratricopeptide repeat protein 35	TTC35	34.833	0	376350	3214300	0	518570	2842000	0	5341500	7027000	0	574950	595420	0	3672200	2699300	0	0	3131300	0	0	0	0	0	0	0	0	0	0	0	0
Q15019-2;Q15019;B5MCX3;H7C2Y0;C9J2Q4;C9JB25;H7C310;C9J938;C9IY94;C9JQJ4;C9IZU3;B5MD47;C9JZI2;F8WB65;C9JFT1	Septin-2	SEPT2	45.46	24394000	54557000	10855000	35100000	9447200	26011000	99782000	6344500	12459000	42579000	51141000	2234000	103440000	251430000	138840000	35131000	63195000	13484000	35132000	17390000	15908000	58738000	4299900	14312000	19292000	44369000	8976000	92847000	141250000	115040000
Q15084-2;B5MCQ5;F8WA83;Q15084;B7Z254	Protein disulfide-isomerase A6	PDIA6	53.9	13811000	15823000	2404000	3415100	303750	7511600	101270000	9912000	2230100	53607000	39765000	25005000	17220000	11404000	21285000	23933000	22064000	3956900	4672600	0	15472000	40759000	3890300	3957100	46705000	14893000	0	10488000	4935000	25705000
Q15124;Q15124-2	Phosphoglucomutase-like protein 5	PGM5	62.224	2020000	571480	0	1848700	0	0	1977000	2194800	0	0	0	0	1405300	2047200	0	2825000	0	0	0	0	0	0	0	0	0	0	0	1440800	0	0
Q15125;C9JJ78;C9J719	3-beta-hydroxysteroid-Delta(8),Delta(7)-isomerase	EBP	26.352	2633800	0	8937000	324170	546970	8761500	0	22520000	12880000	0	0	1166800	209660	542310	1187500	4943400	0	8273800	0	0	7786000	0	0	15515000	0	0	0	0	0	0
Q15149;Q15149-2;Q15149-3;Q15149-6;Q15149-4;Q15149-5;Q15149-9;Q15149-8;Q15149-7;E9PMV1;H0YDN1;E9PKG0;E9PQ28;E9PIA2	Plectin	PLEC	531.78	528080000	666590000	804030000	670710000	141320000	1051000000	1663600000	184270000	185660000	700610000	663750000	40170000	549070000	1336700000	977100000	773940000	852290000	803400000	637740000	223460000	1222600000	964720000	92535000	162240000	386310000	352600000	65054000	604550000	804580000	571780000
Q15181	Inorganic pyrophosphatase	PPA1	32.66	3083400	6639900	0	0	0	199560	3521300	0	0	7250300	1532000	0	0	0	1245100	3748500	9986500	0	0	0	0	1987100	0	0	3746400	0	0	0	0	0
Q15185;B4DP11;B4DP21;B4DHP2;B4DDC6	Prostaglandin E synthase 3	PTGES3	18.697	7576600	9992500	152420000	6464700	871250	9732400	2883500	18524000	39522000	41556000	18920000	5384000	10286000	19309000	47285000	10005000	10697000	192460000	4224300	1135200	10585000	907830	6763000	46025000	25708000	6801500	6570700	7030200	6329600	22531000
Q15233;Q15233-2;C9IZL7;C9JYS8;H7C367;C9J4X2	Non-POU domain-containing octamer-binding protein	NONO	54.231	16521000	25479000	43039000	14611000	1661200	73322000	91072000	24201000	40845000	57562000	46570000	1759200	25363000	49297000	92745000	22672000	34241000	35113000	13604000	5238300	75877000	48940000	10584000	39505000	33593000	37857000	8128500	25591000	32828000	68271000
Q15286;F5H157;Q15286-2	Ras-related protein Rab-35	RAB35	23.025	0	0	1182300	0	0	0	0	2185800	0	0	0	0	0	0	0	0	0	1068100	0	0	0	0	0	0	0	0	0	0	0	0
Q15293;B7Z1M1;E9PJD5;E9PNT6	Reticulocalbin-1	RCN1	38.89	3852700	5454300	39211000	2534200	3991700	44965000	3453900	19307000	13695000	0	2178800	0	50927000	79177000	158350000	3873800	4011300	15108000	0	4464800	55890000	0	4165200	7342200	0	0	0	59438000	48864000	136370000
Q15363;E7EQ72;F5GX39	Transmembrane emp24 domain-containing protein 2	TMED2	22.761	1240500	0	8688300	7389300	6886700	35543000	0	35834000	13961000	0	0	5811200	3668800	8718100	23572000	1771000	0	6173200	0	6360500	54427000	0	10799000	9955700	0	0	6684600	3062600	3982700	26134000
Q15365	Poly(rC)-binding protein 1	PCBP1	37.497	48990000	71087000	93817000	56490000	9477500	64882000	65699000	85615000	92458000	226710000	211890000	10909000	105960000	131870000	374530000	64614000	68499000	91571000	40990000	26961000	75288000	72889000	43864000	83857000	151890000	121140000	34934000	118390000	81053000	264590000
Q15366-2;Q15366;Q15366-3;Q15366-6;Q15366-5;Q15366-4;B4DXP5;F8VZX2;G3V0E8;H3BRU6;P57721;P57721-4;E9PFP8;P57721-5;P57721-3;P57721-2;F8VRG9;J3QT27;F8VWQ4;B4DLC0;F8VXH9;F8W0G4;F8W1G6;F8VRH0;H3BSS4;H3BND9;F8VTZ0	Poly(rC)-binding protein 2;Poly(rC)-binding protein 3	PCBP2;PCBP3	38.651	13258000	16923000	34126000	11216000	2662300	13513000	29367000	22383000	26871000	61153000	54546000	13118000	33504000	47808000	80322000	17890000	22165000	35224000	8188200	4396400	13600000	12783000	11372000	27443000	40105000	38240000	21840000	33520000	32446000	64690000
Q15404;Q15404-2;F2Z2H2	Ras suppressor protein 1	RSU1	31.54	8645600	16574000	5711600	15017000	383950	9691900	88027000	980130	0	16615000	6247800	0	3626500	17949000	8574900	26562000	17841000	0	23670000	0	9945600	14530000	0	0	10046000	6308700	0	5320500	10030000	13555000
Q15417;F8WA86;B4DFK6;E9PDU6	Calponin-3	CNN3	36.413	3945800	5284100	12881000	1225500	0	1014100	871960	0	0	0	0	0	445960	3191300	5132600	4921200	7612700	12102000	0	0	0	0	0	0	0	0	0	0	0	0
Q15435;H7C003;Q15435-2;C9J177;C9JD73;Q15435-3;B5MBZ8;Q15435-4;B5MCY6	Protein phosphatase 1 regulatory subunit 7	PPP1R7	41.564	3196300	2494300	506290	691550	0	193400	0	0	649270	0	387400	0	1741500	0	0	4021500	0	0	0	0	0	0	0	0	0	0	0	0	0	0
Q15436;F5H365;F5H6C4;B3KXI2;G3V531	Protein transport protein Sec23A	SEC23A	86.16	2413700	1147700	26541000	7915000	0	17942000	17669000	29334000	14356000	13046000	30515000	3603700	7360600	10767000	44040000	3685000	2366900	44406000	6611000	0	20185000	8703400	7347500	16146000	7152700	7446900	8461600	3815600	3985600	42381000
Q15654;H7BZE2	Thyroid receptor-interacting protein 6	TRIP6	50.287	0	0	12436000	285950	0	2466000	0	6404700	1955200	647300	923470	0	0	5125400	11901000	0	0	16549000	0	0	0	0	2776800	0	0	0	0	0	2568000	5331300
Q15691	Microtubule-associated protein RP/EB family member 1	MAPRE1	29.999	1151800	1758800	2404400	583450	0	3264500	6645700	1013900	760440	2964000	3510600	0	6427600	10530000	37981000	1335300	1547600	1556600	0	0	1275300	1541800	0	0	1270100	1183300	0	2417600	2409900	42038000
Q15746;Q15746-6;Q15746-3;Q15746-2;Q15746-4;Q15746-7;Q15746-5;B4DUE3;D6R9C2;Q15746-8;Q6P2N0	Myosin light chain kinase, smooth muscle;Myosin light chain kinase, smooth muscle, deglutamylated form	MYLK	210.71	92191000	52040000	104250000	122160000	7218000	16486000	192540000	59743000	5387400	101370000	68739000	1295300	49368000	151160000	56454000	122640000	47768000	90472000	121590000	14533000	16416000	99041000	26475000	6930800	79083000	66196000	8343100	56632000	85644000	42008000
Q15907;P62491;H3BSC1;B4DMK0;B4DT13;H3BMH2;J3KQP6;B4DQU5	Ras-related protein Rab-11B;Ras-related protein Rab-11A	RAB11B;RAB11A	24.488	3684400	4084200	8799300	0	320160	78406000	32385000	0	5983100	13078000	4983000	4323500	3343200	2521100	3038500	2731300	2793900	1868300	0	0	108790000	7734300	0	2969600	7706700	1016300	8630600	1733600	1028100	1290400
Q15942;H0Y2Y8;B4DQR8;B4DQX7;C9JJK5;H7C3D3	Zyxin	ZYX	61.277	569810	1101600	7881100	3288000	0	12099000	2253300	0	6708400	2279800	0	0	2000400	13270000	10925000	0	0	5862400	0	0	11224000	0	0	5315800	0	0	0	0	7104400	13305000
Q16181;E7EPK1;E7ES33;Q16181-2;G3V1Q4;B4DNE4;H0YFF6;H0Y3Y4;F5GZE5;Q5JXL7;O43236-4;O43236;O43236-3;O43236-2;Q6ZU15;J3KSZ7;J3QRT6;O43236-5;Q5W161;F2Z3D3	Septin-7	SEPT7	50.679	22014000	40481000	12885000	54292000	25746000	28765000	133150000	17400000	8689500	38543000	58384000	717750	63399000	184290000	123470000	33801000	53338000	10079000	63344000	47527000	16619000	38197000	8505000	10330000	15747000	28167000	3804400	71809000	132630000	108440000
Q16352	Alpha-internexin	INA	55.39	13422000	12917000	0	0	380440	0	17134000	0	0	0	0	0	773860	5095600	0	0	0	0	0	0	0	8850200	0	0	0	0	0	0	0	0
Q16363;Q16363-2;E5RFQ2;H0YAQ5;H0Y351;H0YAP9	Laminin subunit alpha-4	LAMA4	202.52	52885000	140210000	219240000	222290000	136460000	64462000	720910000	539290000	13921000	362610000	521500000	14774000	286950000	492460000	182940000	86813000	177180000	259170000	214410000	269420000	83828000	300160000	283470000	24999000	258150000	330920000	42094000	296800000	279720000	167770000
Q16555;Q16555-2;E5RFU4	Dihydropyrimidinase-related protein 2	DPYSL2	62.293	27195000	76131000	24799000	134310000	12394000	22345000	264880000	99793000	12897000	203550000	222220000	1953000	192610000	447990000	252480000	40283000	140640000	22700000	126230000	15619000	15329000	222840000	44835000	14171000	106480000	169940000	5715800	147390000	231750000	167560000
Q16629;C9JAB2;Q16629-4;Q16629-2;Q16629-3;F8WEA1	Serine/arginine-rich splicing factor 7	SRSF7	27.366	452640	0	0	0	754680	8035100	0	25762000	31805000	2713700	0	0	43663000	47123000	57711000	0	0	0	0	0	8703000	0	9695000	37603000	0	0	0	32890000	20662000	65692000
Q16666;E7EPR3;Q16666-2;Q16666-6;Q16666-3;Q16666-7;Q6K0P9;Q6K0P9-2;Q6K0P9-3;Q6K0P9-4;Q6K0P9-5;Q6K0P9-6;H3BM18;H3BVE6	Gamma-interferon-inducible protein 16	IFI16	88.255	977080	4213400	8219900	940520	1792800	188830	545290	1013200	565300	5837500	2071300	0	15085000	10116000	11790000	0	0	0	0	0	0	0	0	0	0	1786300	0	4098000	11690000	12612000
Q16698;B7Z6B8;E5RFV2;E5RJG7;E5RJD2;E5RID6;H0YAW3	2,4-dienoyl-CoA reductase, mitochondrial	DECR1	36.067	3655200	5344900	409840	3499700	0	1367300	39681000	11794000	5133000	41269000	24718000	286840	606040	5406900	1472600	3013500	2874100	0	2148200	0	926580	9071700	1787000	1901600	37757000	38268000	0	0	2180200	0
Q16718;Q5H9R2;H7BYD0;F8WAS3;C9IZN5	NADH dehydrogenase [ubiquinone] 1 alpha subcomplex subunit 5	NDUFA5;DKFZp781K1356	13.459	11534000	16727000	44856000	10862000	19702000	73971000	7059500	85278000	26648000	22647000	22939000	6863100	14548000	36880000	38396000	17891000	18043000	55691000	6808700	19768000	89917000	2944900	26671000	48815000	6904400	17904000	23201000	13620000	21121000	23190000
Q16762;B1AH48	Thiosulfate sulfurtransferase	TST	33.429	6531500	3082100	0	0	0	1327200	31545000	789970	0	0	6648600	0	0	0	0	4764700	3531200	0	0	0	0	23257000	0	0	0	2142800	0	0	0	0
Q16787;Q16787-3;B0YJ33;Q16787-1;Q6VU69;K7EIP4	Laminin subunit alpha-3	LAMA3	366.65	302470	2728600	8497200	10102000	9280300	2872100	6193000	33567000	0	55093000	75995000	0	33682000	7974100	57678000	812900	2339400	4089400	3272800	17813000	1108800	2836000	10459000	0	45334000	78981000	0	7427600	2806300	56948000
Q16795;F5H0J3;F5GY40;H3BRM9	NADH dehydrogenase [ubiquinone] 1 alpha subcomplex subunit 9, mitochondrial	NDUFA9	42.509	2206900	625550	5070700	9790400	11551000	59510000	9073800	27581000	6761000	9786200	6543700	4410200	4185500	8821800	11718000	5884500	0	7074400	5909100	18978000	77052000	5926200	10678000	3820700	4082500	3662600	4567900	4640400	4812700	4987500
Q16822;H0YM31;Q16822-2;B4DW73;H0YML5	Phosphoenolpyruvate carboxykinase [GTP], mitochondrial	PCK2	70.729	0	0	2319700	1594600	406230	14207000	10163000	0	633920	0	0	0	0	0	0	0	0	0	0	0	13579000	0	0	813580	0	0	0	0	0	0
Q16836-2;J3KQ17;E9PF18;Q16836	Hydroxyacyl-coenzyme A dehydrogenase, mitochondrial	HADH	42.139	11051000	10222000	0	0	0	473600	55616000	0	0	0	2567300	0	0	0	789910	20038000	16288000	0	0	0	0	18302000	0	0	0	0	0	0	0	0
Q16853;O75106;O75106-2;K7ESB3;K7EL47;K7EQZ5	Membrane primary amine oxidase	AOC3	84.621	6474300	4806500	121580000	29659000	49655000	9807500	14881000	130130000	0	47707000	19879000	14327000	7339600	16734000	1584800	6467200	3544300	123580000	20253000	125770000	6201700	3638100	81496000	0	13252000	22163000	12946000	4455300	5017800	0
Q16891;Q16891-2;B9A067;C9J406;Q16891-3;H7C463;D6RAW4	Mitochondrial inner membrane protein	IMMT	83.677	291040000	448560000	256740000	745180000	462700000	631340000	717310000	1057500000	123930000	556620000	706770000	9975500	515020000	781270000	766470000	436360000	585160000	166680000	763500000	853370000	741460000	387890000	519090000	144890000	339940000	435640000	28269000	499150000	416340000	552840000
Q1ET66;P50224;P50225;P50225-2;P50226;H3BRY5;E9PKW4;P50224-2;H3BPL6;H3BRT0	Sulfotransferase 1A3/1A4;Sulfotransferase 1A1	ST1A5;SULT1A3;SULT1A1	34.779	11245000	13881000	1554600	4188300	0	304110	61468000	0	0	6685400	133900000	0	0	742110	0	38348000	44338000	0	9979100	0	0	0	0	0	12073000	30072000	0	0	0	0
Q1KMD3;H3BQZ7	Heterogeneous nuclear ribonucleoprotein U-like protein 2	HNRNPUL2;hCG_2044799	85.104	1869500	4192600	12915000	286760	0	10635000	0	920010	4629900	5779400	2953200	0	13468000	12218000	30603000	2557000	5232500	9291000	0	0	6138100	0	0	0	4135400	2446500	0	16740000	5019100	28164000
Q2UY09;Q2UY09-2;Q2UY09-3	Collagen alpha-1(XXVIII) chain	COL28A1	116.66	7995200	75751000	12386000	32772000	41074000	29158000	87742000	33275000	4889700	15072000	20264000	14659000	23982000	123310000	1137100	17964000	48077000	10205000	38717000	72938000	0	60617000	19085000	0	14664000	15237000	0	21291000	93225000	0
Q30134	HLA class II histocompatibility antigen, DRB1-8 beta chain	HLA-DRB1	30.004	456160	1165400	1859100	2173100	3090300	2136400	0	35783000	1262700	0	1092300	3758200	1063200	732670	2816300	0	0	0	0	0	0	0	19377000	0	0	0	0	0	0	0
Q32Q12;P22392-2;J3KPD9;P22392;O60361;F6XY72	Nucleoside diphosphate kinase;Nucleoside diphosphate kinase B	NME1-NME2;NME2	32.642	43586000	57351000	32146000	57427000	37852000	79620000	49214000	153970000	9995300	72437000	73554000	11144000	62240000	135900000	66560000	54354000	78136000	33257000	52583000	72968000	69537000	15653000	81277000	13924000	50784000	66893000	29317000	66714000	71077000	47410000
Q3ZCM7;Q5SQY0;C9JAA5;F5H0I4	Tubulin beta-8 chain	TUBB8;RP11-631M21.2	49.775	84713000	154890000	174360000	0	0	0	0	129500000	67840000	73343000	82053000	5404400	0	59550000	120360000	116960000	125700000	166540000	0	0	0	0	92917000	75482000	72891000	0	0	0	0	0
Q3ZCQ8-2;Q3ZCQ8;Q330K1;M0R003;M0R1Y4;M0R047;M0R2Q2;M0R2F8;M0R0C3	Mitochondrial import inner membrane translocase subunit TIM50	TIMM50	50.464	0	0	0	273150	344790	7911700	0	0	881960	0	0	0	299960	0	0	0	0	0	0	0	7685600	0	0	0	0	0	0	0	0	0
Q460N5;Q460N5-1;Q460N5-4;H7C5R8;Q460N5-3;Q460N5-5	Poly [ADP-ribose] polymerase 14	PARP14	202.8	0	0	4233200	0	566210	908900	0	5081700	662080	579060	0	0	0	0	535870	0	0	4056600	0	0	0	0	0	0	0	0	0	0	0	0
Q4JM47;O95994;B5MC07;C9J3E2;H7C3Z9;Q8TD06;B5MC62;H7C040	Anterior gradient protein 2 homolog	AGR2	22.237	140440000	293310000	2943700	65296000	5040400	13194000	186580000	0	18986000	272740000	121330000	8825000	118460000	19517000	122140000	216760000	421040000	2403200	83099000	18896000	30657000	108290000	0	34630000	70764000	82806000	7213100	61528000	11652000	110570000
Q4L180;Q4L180-2;Q4L180-7;Q4L180-3;Q4L180-5;C9JYJ6;Q4L180-6	Filamin A-interacting protein 1-like	FILIP1L	130.38	0	0	720160	0	0	0	2642600	707120	0	750720	0	0	2367300	5768800	14571000	0	0	0	0	0	0	914050	0	0	0	0	0	0	1755100	12303000
Q53EL6;Q53EL6-2;Q5VZS7	Programmed cell death protein 4	PDCD4	51.735	5668000	6447800	0	18098000	4214600	456800	17127000	0	0	7467400	28290000	0	7586100	2268800	0	12158000	11936000	0	9591500	0	0	11538000	0	0	5710000	19746000	0	4598600	2067400	0
Q53GG5;Q53GG5-2;Q53GG5-3;D6RAF1	PDZ and LIM domain protein 3	PDLIM3	39.232	0	0	0	0	0	0	1268100	3755300	728560	3809000	7007400	188500	6789000	26669000	13373000	0	0	0	0	0	0	0	0	0	0	0	0	0	16466000	0
Q53GQ0;E9PI21;Q96EA9	Estradiol 17-beta-dehydrogenase 12	HSD17B12	34.324	3766200	2355500	18919000	3344300	5642900	10352000	0	14758000	4301400	2083600	2501100	1674600	0	0	3594600	3369000	2783700	21930000	0	7854200	13684000	0	5163400	0	1519200	0	0	0	0	0
Q53H12;E9PC15;E9PG39	Acylglycerol kinase, mitochondrial	AGK	47.137	857810	692440	1511700	6541100	3859300	15958000	0	1610300	178610	0	0	754650	1110700	469210	8079200	931300	810040	1165700	2947100	3119400	25172000	0	1138500	0	0	0	0	0	0	2055300
Q53H96;H0Y6C3;B5MD87;F8WEI0	Pyrroline-5-carboxylate reductase 3	PYCRL	28.649	0	0	0	0	0	0	0	0	0	0	0	0	0	0	4900600	0	0	0	0	0	0	0	0	0	0	0	0	0	0	3207000
Q562R1	Beta-actin-like protein 2	ACTBL2	42.003	373570000	663380000	1872700000	286850000	429710000	1011300000	108910000	907860000	1080400000	2082700000	754190000	228320000	1782100000	1204900000	2898200000	679220000	754260000	1883400000	269220000	378620000	745020000	0	838300000	1913800000	811300000	475720000	814290000	1942400000	661600000	1732400000
Q56VL3;Q56VL3-2;J3KPI9;D6RD77	OCIA domain-containing protein 2	OCIAD2	16.953	555670	0	5292500	0	1986700	27506000	0	828470	8640400	0	0	6662600	210070	0	3862400	0	0	4575700	0	2813700	35039000	0	0	7958500	0	0	9766400	0	0	3806700
Q58FF6	Putative heat shock protein HSP 90-beta 4	HSP90AB4P	58.264	6204100	1749100	349400	0	0	1856400	0	0	458200	1236200	0	0	1601300	277660	667020	0	0	0	0	0	1771700	0	0	0	0	0	0	0	0	0
Q58FF8	Putative heat shock protein HSP 90-beta 2	HSP90AB2P	44.348	2223800	2359000	0	0	0	0	0	0	0	0	0	0	0	0	0	0	2823900	0	0	0	0	0	0	0	0	0	0	0	0	0
Q5JTB6;Q5JTB4	Placenta-specific protein 9	PLAC9	10.309	21835000	53126000	0	37516000	19511000	881700	61661000	28598000	0	30204000	30692000	0	22357000	72245000	9425000	32142000	68371000	0	33755000	32237000	720990	33635000	9185000	0	18364000	21665000	0	21427000	46977000	6672400
Q5SVK8;Q6XZF7;Q6XZF7-2;B4E0Q3	Dynamin-binding protein	RP11-114F7.3;DNMBP	180	0	0	0	0	0	0	15241000	0	0	0	0	0	0	0	0	0	0	0	0	0	0	7929500	0	0	0	0	0	0	0	0
Q5T7N2	LINE-1 type transposase domain-containing protein 1	L1TD1	98.848	420980	0	375940	0	0	0	1179500	2626400	17993000	0	1340300	0	2866300	4893900	318680000	0	0	0	0	0	0	0	407460	1888100	0	0	0	510840	0	240420000
Q5VV89;O14880;Q5VV87	Microsomal glutathione S-transferase 3	MGST3	18.416	0	0	1305600	0	1092200	2899100	5755500	25737000	1098600	1559200	0	0	0	514780	0	0	0	0	0	0	0	0	13882000	0	0	0	0	0	0	0
Q5VYY1	Ankyrin repeat domain-containing protein 22	ANKRD22	21.848	0	0	0	0	0	285150	0	0	1960500	0	0	193190	0	0	0	0	0	0	0	0	0	0	0	2210100	0	0	0	0	0	0
Q63ZY3-2;Q63ZY3;Q63ZY3-3;K7EIU4;K7ERU2;Q14678;K7ES05;Q14678-2;Q5W0W3;Q5W0W2	KN motif and ankyrin repeat domain-containing protein 2	KANK2	91.92	34129000	57387000	6276100	24318000	1994000	3448600	159730000	339640000	326020	61742000	31052000	5090400	125070000	134410000	37541000	88350000	117890000	9870900	38450000	11233000	10950000	101320000	16895000	0	53925000	31995000	0	80117000	125410000	36147000
Q66LE6;Q00005-7;Q00005-5;Q00005-4;Q00005-3;Q00005;Q00005-6;E5RFR9;F5GXJ6	Serine/threonine-protein phosphatase 2A 55 kDa regulatory subunit B delta isoform	PPP2R2D	52.042	422520	0	1884900	0	0	929940	0	3496300	1904500	17073000	2106000	0	1630100	541960	5744300	0	0	0	0	0	0	0	0	0	11156000	0	0	0	0	0
Q68CZ2;E7ERH3;Q68CZ2-2;E9PCX8;C9JHU5;Q68CZ2-3;Q68CZ2-4;Q63HR2-4;Q63HR2;Q63HR2-6;C9JVR1;F8VV64;Q63HR2-2;Q63HR2-5;C9JTD0;C9JWN9	Tensin-3	TNS3	155.26	255790	0	23560000	0	0	4653400	0	646130	0	2472500	621260	0	275070	1785800	14149000	0	0	27878000	0	0	5008600	0	0	0	0	0	0	0	0	4602600
Q6FI13;Q16777	Histone H2A type 2-A;Histone H2A type 2-C	HIST2H2AA3;HIST2H2AC	14.095	14044000000	19159000000	652000000	9020900000	3330400000	2325200000	15661000000	4570700000	1804300000	12097000000	7452600000	281660000	15407000000	28420000000	9516800000	8591600000	11982000000	929760000	6380100000	4122700000	4828800000	9067200000	3651400000	2025900000	11696000000	10369000000	506900000	16720000000	21864000000	13124000000
Q6IPM2;Q6IPM2-4;Q6IPM2-3;Q6IPM2-2;C9JE72	IQ domain-containing protein E	IQCE	77.297	5298600	14529000	246770000	0	0	0	10274000	6051400	0	26827000	2749000	4100400	1260600	4875500	0	0	0	0	0	0	0	0	0	0	17049000	0	0	0	0	0
Q6JUT2;Q9Y3B3;Q9Y3B3-2;G3V2Y2	Transmembrane emp24 domain-containing protein 7	TIRAP3;TMED7	46.172	4350200	4374300	29185000	5320000	11999000	49526000	2309900	88775000	40696000	1518500	1943100	18937000	5746500	15258000	37150000	3251400	2214800	34941000	2573300	8543000	59641000	1420700	51564000	46183000	0	840630	54926000	2733700	3115700	26323000
Q6NUK1;Q6NUK1-2	Calcium-binding mitochondrial carrier protein SCaMC-1	SLC25A24	53.354	6793300	13050000	16482000	1933100	3583100	53569000	0	11009000	16854000	5192500	4768100	22117000	1769700	1342000	11652000	6234600	1860200	24038000	0	7445300	60732000	0	4538600	26969000	0	0	45910000	0	994600	3956400
Q6NZI2;Q6NZI2-2;Q6NZI2-3	Polymerase I and transcript release factor	PTRF	43.476	331220000	529090000	38847000	312450000	18973000	50542000	834750000	64228000	6087800	109740000	124400000	1668900	1494600000	1824400000	1221500000	462360000	590860000	35240000	173520000	26589000	40998000	511970000	39173000	10064000	65613000	72994000	0	1492600000	1192100000	902720000
Q6P587-3;Q6P587-2;Q6P587	Acylpyruvase FAHD1, mitochondrial	FAHD1	27.128	1849700	1226500	1368700	719670	782760	11174000	8853800	14836000	4151700	5751600	6911300	0	1334200	6842700	1933900	0	0	0	0	816330	18395000	0	0	0	0	863970	0	0	1441400	0
Q6PCB0;J3QLP3;Q6PCB0-2;J3QRR0	von Willebrand factor A domain-containing protein 1	VWA1	46.804	29166000	67822000	93653000	107160000	96772000	48874000	739480000	405800000	15682000	214000000	244280000	15572000	200450000	250820000	203270000	45842000	97255000	116300000	70588000	148610000	37416000	268110000	273840000	14861000	153080000	204990000	47726000	199420000	170950000	158060000
Q6UWY5;E9PN44	Olfactomedin-like protein 1	OLFML1	45.95	4974500	12532000	191870	31696000	10238000	427320	2414400	3196600	0	7719100	8175100	0	2151900	4516300	0	3012100	14352000	0	35210000	16975000	0	0	0	0	0	7697800	0	2034800	1485700	0
Q6UX06	Olfactomedin-4	OLFM4	57.279	401960	2166000	23278000	3532100	15655000	580420000	520330	261730000	273300000	74368000	943970	2412800000	315960000	49414000	521180000	0	0	10995000	0	19721000	553780000	0	50187000	219200000	10076000	604480	6206800000	224030000	12597000	205850000
Q70UQ0;Q70UQ0-2;Q70UQ0-3	Inhibitor of nuclear factor kappa-B kinase-interacting protein	IKBIP	39.309	0	293520	8332500	0	0	11740000	0	0	1558600	0	0	139810	0	0	13839000	0	0	7941800	0	0	10568000	0	0	2764000	0	0	0	0	0	9795500
Q70UQ0-4	Inhibitor of nuclear factor kappa-B kinase-interacting protein, isoform 4	IKBIP	43.083	124330	1619800	25332000	0	241540	28827000	0	9026200	7447900	0	318780	1074500	3580400	17232000	26581000	0	1337000	29405000	0	0	33061000	0	2722500	4454700	0	0	2756300	1510400	5762500	22796000
Q71DI3	Histone H3.2	HIST2H3A	15.388	5515600	86954000	106470000	12778000	14595000	37372000	9537300	266110000	51307000	274610000	2519400	0	0	34344000	72215000	0	0	0	0	0	0	0	0	63057000	0	0	0	0	0	0
Q71U36;G3V1U9;Q13748;F8VXZ4;Q13748-2;Q6PEY2;F8VQQ4	Tubulin alpha-1A chain;Tubulin alpha-3C/D chain;Tubulin alpha-3E chain	TUBA1A;TUBA3C;TUBA3E	50.135	724960000	813920000	2636500000	1285700000	812890000	1857000000	3261700000	4685700000	1900900000	2624400000	2415700000	722930000	1252200000	2153200000	2825400000	932170000	957830000	2606900000	1330100000	1391500000	1972500000	1865300000	2470300000	2033100000	1744300000	1549400000	1077900000	1311300000	1302100000	2522200000
Q7LBR1	Charged multivesicular body protein 1b	CHMP1B	22.109	2571500	5468500	632490	4929600	4481600	18777000	5580100	3947700	414060	1024400	4446700	0	11386000	14470000	25979000	4276700	6443200	0	2262600	4762400	13568000	2666100	2023500	0	0	3242000	0	14060000	10862000	22956000
Q7Z3B4;B4DT35;E7EUM5	Nucleoporin p54	NUP54	55.435	1215100	0	0	0	0	0	0	0	0	0	0	0	0	0	0	1361200	0	0	0	0	0	0	0	0	0	0	0	0	0	0
Q7Z3Z0	Keratin, type I cytoskeletal 25	KRT25	49.317	0	0	0	0	0	0	0	0	21449000	0	0	8217900	256020	601030	0	0	0	0	0	0	0	0	0	24395000	0	0	0	0	0	0
Q7Z4I7;Q7Z4I7-2;Q7Z4I7-5;Q7Z4I7-3;Q7Z4I7-4	LIM and senescent cell antigen-like-containing domain protein 2	LIMS2	38.916	1026400	816260	2050300	1492900	131390	288170	1468900	560150	234190	2303900	874490	0	1907300	8918200	973610	0	0	0	0	0	0	0	0	0	0	0	0	0	5355900	0
Q7Z7H5;Q7Z7H5-2;Q7Z7H5-3	Transmembrane emp24 domain-containing protein 4	TMED4	25.943	657270	1566200	2666000	0	0	22839000	0	11135000	7563400	0	0	2489700	1289800	0	0	0	0	0	0	0	25775000	0	4708800	5991900	0	0	0	0	0	0
Q86TM6;Q86TM6-3;Q86TM6-2	E3 ubiquitin-protein ligase synoviolin	SYVN1	67.684	0	681600	1214900	286670	543820	1140200	0	9015100	0	0	0	0	0	163630	0	0	0	0	0	0	0	0	4893500	0	0	0	0	0	0	0
Q86Y46;Q3SY84;Q86Y46-2;H0YIC5	Keratin, type II cytoskeletal 73;Keratin, type II cytoskeletal 71	KRT73;KRT71	58.911	0	0	0	14526000	3219400	0	0	0	0	0	713930	0	0	0	0	0	0	0	13415000	0	0	0	0	0	0	0	0	0	0	0
Q8IUE6	Histone H2A type 2-B	HIST2H2AB	13.995	113800000	321390000	17017000	176700000	65283000	88471000	761200000	53082000	17719000	190410000	157910000	3298900	163020000	472760000	138040000	186690000	538160000	0	226040000	126830000	33633000	412820000	0	0	75941000	144160000	0	66634000	286810000	17684000
Q8IUX7;Q8N436;Q8IUX7-2;H7C0W8	Adipocyte enhancer-binding protein 1;Inactive carboxypeptidase-like protein X2	AEBP1;CPXM2	130.93	0	0	4856400	0	0	2303600	0	0	7262400	0	0	1411300	0	0	1326800	0	0	3277800	0	0	2021200	0	0	10241000	0	0	0	0	0	0
Q8IVN8	RPE-spondin	RPESP	29.61	24693000	50509000	26014000	43738000	16377000	1101500	142470000	89366000	0	68923000	71804000	0	46370000	68191000	4321600	32657000	46790000	18964000	54746000	44867000	0	87821000	43794000	0	42006000	50151000	0	47815000	34011000	2180200
Q8IVU3;Q8IVU3-2	Probable E3 ubiquitin-protein ligase HERC6	HERC6	115.12	0	5676600	30067000	55746000	29604000	51757000	31868000	57836000	11026000	15539000	31099000	9233200	21531000	11063000	34166000	0	0	0	0	0	0	0	0	0	0	25915000	0	0	0	0
Q8IXI1;I3L2C6;Q8IXI1-2;Q8IXI2-3;J9JIH9;Q8IXI2-2;Q8IXI2-5;Q8IXI2;H7BXZ6;Q8IXI2-4;J3KSX7;Q8IXI2-6;H3BST5	Mitochondrial Rho GTPase 2;Mitochondrial Rho GTPase 1;Mitochondrial Rho GTPase	RHOT2;RHOT1	68.117	533910	0	691960	0	1195400	2404700	0	2325000	0	625810	441530	0	1492200	0	0	0	0	0	0	0	0	0	1255700	0	0	0	0	0	0	0
Q8IXQ6;Q8IXQ6-2;Q8IXQ6-3	Poly [ADP-ribose] polymerase 9	PARP9	96.342	1406600	2523700	0	0	0	0	1724500	0	1841700	0	0	0	0	0	0	0	3020500	0	0	0	0	0	0	0	0	0	0	0	0	0
Q8N2G8;Q8N2G8-3;K7ESN3;Q8N2G8-2	GH3 domain-containing protein	GHDC	57.522	768040	2419200	0	6192200	3698300	751270	48100000	7080600	0	6766000	6190700	0	10569000	3194300	0	0	0	0	0	0	0	24860000	0	0	0	0	0	0	0	0
Q8N2S1-2;E7EUU1;Q8N2S1;Q8N2S1-3;E7ENG9;F5GXC9;M0QZX0;Q8N2S1-4	Latent-transforming growth factor beta-binding protein 4	LTBP4	165.74	28681000	111670000	9799300	97148000	52638000	27364000	77488000	302730000	5218300	117640000	144540000	0	74303000	362800000	317620000	34518000	116600000	6727600	105170000	104080000	23822000	75033000	164450000	0	76736000	95417000	0	73624000	222150000	202150000
Q8NBQ5;D6RCD0	Estradiol 17-beta-dehydrogenase 11	HSD17B11	32.935	4775300	1667200	13828000	13027000	8904300	15458000	2271900	53934000	12167000	2162100	14645000	509070	2402700	501310	4048500	8719600	4154400	12309000	10208000	14542000	19229000	2275900	16382000	18016000	3732400	11683000	0	4529200	0	2530000
Q8NBS9;Q86UY0;Q8NBS9-2	Thioredoxin domain-containing protein 5	TXNDC5	47.628	0	0	9204100	1033500	1800400	1717000	0	2616300	0	0	0	0	2010300	2075300	254190	0	0	10869000	0	0	0	0	0	0	0	0	0	576830	1054200	0
Q8NC56;Q8NC56-2;H7C2Z0;H0Y9B7	LEM domain-containing protein 2	LEMD2	56.974	1502300	3542200	1266800	7024600	3954900	5286900	6453600	14284000	3194200	4173500	6066000	0	7069400	14832000	12232000	2197800	3222100	0	5939500	5792200	8373700	3341300	3854700	2956100	2907200	4183800	0	5629400	9462100	13754000
Q8NE86;Q8NE86-3;Q8NE86-2	Calcium uniporter protein, mitochondrial	MCU	39.866	1688000	0	2127100	3922100	2580300	12656000	2268400	7275800	958390	0	2549400	3045000	282240	683230	0	1518300	0	1735700	2414300	0	18588000	0	2312600	0	0	0	4044300	0	0	0
Q8TCJ2	Dolichyl-diphosphooligosaccharide--protein glycosyltransferase subunit STT3B	STT3B	93.673	2015300	171850	28977000	5466200	6592500	22203000	2488500	92428000	13418000	7374500	7196700	8547700	633590	5144800	9946200	2147400	0	28689000	3741700	9771000	31003000	0	55088000	20848000	2977600	2904600	9450000	2130700	3097600	5171600
Q8TEM1;Q8TEM1-2	Nuclear pore membrane glycoprotein 210	NUP210	205.11	3592800	1983500	2892100	26948000	16123000	4341800	955480	145020000	3731600	38613000	59393000	2653900	14755000	15500000	34655000	2581100	0	2803500	22503000	8848400	2168500	0	95985000	2497200	19355000	53772000	3401400	13878000	4719900	31772000
Q8WUM4-2;Q8WUM4;C9IZF9;F8WDK9;F8WBR8;F8WEQ7	Programmed cell death 6-interacting protein	PDCD6IP	96.771	23164000	31769000	8863200	44496000	14150000	52916000	92265000	101850000	27461000	134060000	101330000	6615800	54998000	66033000	143960000	29546000	32158000	6614400	36399000	24702000	56990000	95277000	46297000	21825000	84138000	70155000	15825000	61405000	25879000	97979000
Q8WUP2;Q8WUP2-3;Q8WUP2-2;E7EWE8	Filamin-binding LIM protein 1	FBLIM1	40.669	658050	325420	22265000	547200	0	6732100	677580	7403900	8750800	2831200	1001200	6699100	2487400	5020600	23318000	1947000	0	33208000	0	0	3481400	0	3677200	5876400	2197900	0	7470600	3124300	1883500	20530000
Q8WUW1-2;F5H577;Q8WUW1	Protein BRICK1	BRK1	12.046	3357100	4052100	1831200	0	0	1000700	0	0	1926200	1181900	0	0	4335100	5733800	10322000	0	0	0	0	0	0	0	0	0	0	0	0	0	0	7181300
Q8WVV4-1;Q8WVV4;Q8WVV4-3;F2Z2D5	Protein POF1B	POF1B	68.695	56367000	13701000	28010000	1425300	6454500	63398000	0	0	100930000	11824000	10980000	386440	1203800	1561500	4161000	99018000	7200000	12237000	865220	6636200	54124000	0	0	138180000	5279500	4310300	849590	1945100	0	1636400
Q8WWP7	GTPase IMAP family member 1	GIMAP1	34.369	1192600	2435900	3991800	2934600	1918200	0	457170	13261000	0	14281000	7303000	0	2191100	10331000	19768000	2199200	3821100	3446800	3979600	4211600	0	0	5905400	0	6748400	4867300	0	2782700	4196300	17225000
Q8WX93;Q8WX93-5;Q8WX93-3;Q8WX93-8;Q8WX93-4;Q8WX93-9;Q8WX93-2;Q8WX93-7;H0YA05;F8WA26;F5GWA6;Q86TC9;Q86TC9-2;D6R9F5	Palladin	PALLD	150.56	75519000	33611000	128810000	17811000	318890	54789000	30186000	26282000	27225000	13939000	9003400	952860	18195000	107490000	124540000	110620000	24087000	114530000	11305000	0	54012000	25460000	11075000	41261000	9564700	7185100	0	19575000	65892000	95887000
Q8WXC9;E7ESZ7;O95299;H7C2X4;H7C1Y7;H7C2W5;C9J6X0;Q8N1B9	NADH dehydrogenase [ubiquinone] 1 alpha subcomplex subunit 10, mitochondrial	NDUFA10	48.562	2774200	1765000	5852200	6234400	6439400	34749000	0	3800100	7589900	2738000	671770	0	2757400	1529700	0	2799600	1795900	2760900	2210700	3775100	54028000	0	0	4888900	0	0	0	2031500	0	0
Q8WXX0;Q8WXX0-3;Q8TD57;Q8TD57-3	Dynein heavy chain 7, axonemal	DNAH7	461.15	1369900	385280	5655300	0	0	26058000	1630300	6889500	2521200	0	0	0	5112100	3843600	6661800	0	0	0	0	0	26245000	0	0	0	0	0	0	0	0	0
Q92499	ATP-dependent RNA helicase DDX1	DDX1	82.431	4182500	3814100	6686100	895180	0	1830900	5915500	0	3300500	6788300	4684200	0	5239300	5029000	8717600	4450300	0	5050600	0	0	0	0	0	0	0	0	0	9899200	0	4282800
Q92542;Q92542-2;F6Y097;E7ENA9;H0Y6T7;H0Y3Z4;Q5T205	Nicastrin	NCSTN	78.41	78052	0	3035000	0	222460	2101000	0	3671600	4727000	0	0	31258000	498810	2590300	2778400	0	0	0	0	0	0	0	0	1837800	0	0	66319000	0	0	0
Q92544;F2Z2L1;F8WCN2	Transmembrane 9 superfamily member 4	TM9SF4	74.518	0	0	1645600	396440	0	2935200	0	0	0	0	0	0	0	0	0	0	0	1666500	0	0	0	0	0	0	0	0	0	0	0	0
Q92734;G5E9V1;C9JJP5;C9JUE0;C9JTY3	Protein TFG	TFG	43.447	4839900	10803000	2970300	9770900	2786400	7111900	12199000	7066700	1819300	6250700	10930000	541260	10469000	38467000	26263000	4567800	8198800	3015800	7354900	4272400	6250200	0	4038700	0	4282600	6866100	0	7981300	43645000	11163000
Q92743;H0Y7G9	Serine protease HTRA1	HTRA1	51.286	4113900	13775000	14803000	13828000	3902700	5963100	2377300	2099500	9211400	7525700	0	8563700	0	2915600	227680	4945200	8137000	13191000	9054400	4280800	4686200	0	0	20276000	0	0	28766000	0	0	0
Q92804;Q92804-2;K7EPT6;K7EL85;K7EKB2;K7ENI1	TATA-binding protein-associated factor 2N	TAF15	61.829	1101900	884420	290720	831880	993850	6878100	0	1788400	0	119760	641460	102970	6457500	3316800	18497000	1410100	982150	0	0	0	6810300	0	0	0	0	0	0	4124000	1735700	15617000
Q92831	Histone acetyltransferase KAT2B	KAT2B	93.012	0	0	254210000	8915800	6802900	8240800	30447000	15050000	22452000	4741100	4146300	559010	862970	9692200	3930200	0	0	244980000	0	0	0	0	0	0	0	0	0	0	0	0
Q92878-2;Q92878;Q92878-3;E7EN38;E7ESD9;H7C0P8	DNA repair protein RAD50	RAD50	154.59	939060	790840	16302000	1874600	1175200	9366800	5604000	34825000	7933300	13446000	7830500	2873700	3908000	0	5713900	1013800	1366500	22038000	0	2881000	11391000	3382000	15944000	4036400	12461000	3369300	5339700	4212500	0	3124400
Q92945;M0R0I5;M0R3J3	Far upstream element-binding protein 2	KHSRP	73.114	621860	1307700	6523900	776940	0	2431200	1372700	5030400	3689200	13510000	5314900	1395400	4903400	319860	26755000	0	0	0	0	0	3613800	0	4736400	6245600	10780000	5061200	0	5996300	0	9118300
Q93008;Q93008-1;E9PFG1;O00507;O00507-2	Probable ubiquitin carboxyl-terminal hydrolase FAF-X	USP9X	292.28	0	0	0	0	255530	2321900	497340	180130000	7203400	2116200	1647800	0	670760	832030	2052800	0	0	0	0	0	369310	0	110260000	798510	245950	311690	0	168220	146650	0
Q93050-3;F5H569;Q93050;Q93050-1;K7EM24;B7Z2A9;B7Z641;K7EPG4;K7EN36;K7ELZ6;K7EQW2	V-type proton ATPase 116 kDa subunit a isoform 1	ATP6V0A1	96.599	2252100	1826900	19254000	6976100	4520300	6748800	2750000	42101000	17064000	6343100	9723100	43474000	492800	0	4635100	1671700	1253100	17512000	7450600	5356200	8575000	0	14367000	12853000	2073900	5418900	127880000	0	0	1572800
Q93052;C9JUT4;C9JXK9;C9J4E3;C9J5C8;C9J1K7;C9J3U9;C9JT42;C9JIY7;C9J2R5;C9JE51	Lipoma-preferred partner	LPP	65.746	15966000	27530000	90854000	27156000	3713600	10296000	56525000	181640000	9600000	65122000	40312000	3363000	54868000	260150000	139420000	12739000	34083000	102550000	15733000	6297800	11725000	15524000	92557000	8846100	39914000	25354000	6663900	83876000	160240000	101440000
Q93077;P04908;Q7L7L0	Histone H2A type 1-C;Histone H2A type 1-B/E;Histone H2A type 3	HIST1H2AC;HIST1H2AB;HIST3H2A	14.105	110010000	100320000	16868000	48737000	19382000	5705000	802660000	280560000	105570000	2136400000	1951400000	19292000	948300000	1102800000	843080000	0	0	0	0	0	0	1104700000	0	19421000	2617400000	187050000	0	0	118280000	522560000
Q93084-5;Q93084-6;Q93084;Q93084-7;Q93084-3;Q93084-2;Q93084-4	Sarcoplasmic/endoplasmic reticulum calcium ATPase 3	ATP2A3	114.93	1042100	645980	0	0	0	0	0	0	0	0	0	0	0	0	0	0	753380	0	0	0	0	0	0	0	0	0	0	0	0	0
Q969V3;Q969V3-2;K7EMW4;K7ENM2;K7ELZ9	Nicalin	NCLN	62.974	0	0	3211500	0	0	3421700	0	7790800	1189800	1281800	0	252410	0	0	0	0	0	0	0	0	3322500	0	0	0	0	0	0	0	0	0
Q969Z3;Q5VT66-2;Q5VT66;Q969Z3-2;F6V6Z1	MOSC domain-containing protein 2, mitochondrial;MOSC domain-containing protein 1, mitochondrial	MARC2;MARC1	38.023	637440	0	1167600	467050	855850	922310	0	9807200	0	3726300	3452700	0	714920	453570	1189600	0	0	0	0	0	0	0	5344400	0	0	0	0	0	0	0
Q96A33;Q96A33-2	Coiled-coil domain-containing protein 47	CCDC47	55.873	0	0	1806900	0	0	656390	0	2191600	0	1080800	0	985890	0	0	10412000	0	0	0	0	0	0	0	0	0	0	0	0	0	0	7233800
Q96AC1-3;Q96AC1;H0YJ34;Q96AC1-2;Q9BQL6;Q9BQL6-2;Q9BQL6-4;G3V1L6;G3V3J0	Fermitin family homolog 2	FERMT2	78.675	1286700	1757700	560170	2904700	0	0	23197000	0	0	0	0	0	0	0	0	0	0	0	0	0	0	12003000	0	0	0	0	0	0	0	0
Q96AG4	Leucine-rich repeat-containing protein 59	LRRC59	34.93	17417000	13845000	10110000	2997100	2053200	11347000	11967000	35266000	8607300	22321000	12214000	0	34257000	34156000	110870000	13843000	11435000	6894400	3927500	4910400	18725000	8310100	13220000	15598000	11996000	7578000	0	46962000	29573000	64991000
Q96AY3;K7ESG6;F8WA23;K7ELI6;C9JPC3	Peptidyl-prolyl cis-trans isomerase FKBP10;Peptidyl-prolyl cis-trans isomerase	FKBP10	64.244	0	0	7607600	0	0	0	0	0	0	0	0	0	0	0	0	0	0	7544400	0	0	0	0	0	0	0	0	0	0	0	0
Q96CX2	BTB/POZ domain-containing protein KCTD12	KCTD12	35.7	3964900	7633000	1155600	459230	0	0	1576600	0	0	10450000	0	0	500350	3767300	5080700	3146400	11158000	0	0	0	0	0	0	0	0	0	0	0	0	0
Q96D15;M0QZH0;M0QYB8	Reticulocalbin-3	RCN3	37.493	0	0	12551000	0	0	0	0	0	0	0	0	0	0	0	1147500	0	0	12407000	0	0	0	0	0	0	0	0	0	0	0	0
Q96DA0;I3L3X0;I3L1H9	Zymogen granule protein 16 homolog B	ZG16B	22.739	0	0	0	0	0	304490	0	0	0	0	0	0	56208000	0	0	0	0	0	0	0	0	0	0	0	0	0	0	58260000	0	0
Q96EY1;Q96EY1-2;E7ES32;I3L1T6	DnaJ homolog subfamily A member 3, mitochondrial	DNAJA3	52.488	819480	0	2049600	0	0	6433800	0	3013300	377870	0	0	558370	2250100	6270700	3225200	0	0	0	0	0	8233900	0	1377200	0	0	0	0	1723100	2628600	0
Q96FQ6	Protein S100-A16	S100A16	11.801	643710	431100	686590	0	0	801290	0	3910100	246770	0	849950	0	2302000	5608400	8695100	0	0	0	0	0	741990	0	1343900	0	0	0	0	0	1096300	8986600
Q96IU4;F8W9U3;B4DQI4;Q96IU4-2	Abhydrolase domain-containing protein 14B	ABHD14B	22.345	10269000	14710000	3088600	9243300	221740	897280	19013000	0	0	22396000	28993000	0	365930	2258400	1898800	26325000	26732000	3028900	5391900	0	1392300	6394600	0	0	6512900	13155000	0	0	1894000	2204600
Q96IY4;Q96IY4-2	Carboxypeptidase B2	CPB2	48.424	1131900	838500	1472900	0	0	2393400	1793800	651530	5667600	0	0	17928000	0	0	2039500	0	0	490910	0	0	0	0	0	1563300	0	0	48301000	0	0	0
Q96K21;Q96K21-2;H3BRF9;Q96K21-4;H3BN64	Zinc finger FYVE domain-containing protein 19	ZFYVE19	51.546	0	0	0	0	503660	0	0	0	0	0	0	0	0	0	0	0	0	0	0	1069900	0	0	0	0	0	0	0	0	0	0
Q96PK6;Q96PK6-2;B0LM41;B8ZZ74;F2Z2W2;F8WDX3;Q2PYN1;Q96PK6-3	RNA-binding protein 14	RBM14;RBM14/RBM4 fusion;RBM14-RBM4	69.491	1758400	2314800	20382000	0	1027100	8244300	0	476740	8981200	2676700	2893200	2860900	1634100	7669500	25893000	4375400	0	18258000	0	0	8323400	0	0	11466000	0	0	0	0	5464500	13896000
Q96Q06-2;Q96Q06	Perilipin-4	PLIN4	140.67	297240000	172030	2174300	0	0	816800	0	0	0	8709500	0	631640	0	0	0	50606000	0	0	0	0	0	0	0	0	335220000	0	0	0	0	0
Q96QK1	Vacuolar protein sorting-associated protein 35	VPS35	91.706	902140	211220	3776100	1132500	0	3045300	8881200	7846000	3626000	7156100	3224500	315000	4448500	2926100	385900	2021000	0	3266200	0	0	2115200	5863800	3832900	3424000	4474200	0	0	0	2308800	0
Q96RQ3;E9PHF7;E9PG35;F5GYT8;G5E9X5	Methylcrotonoyl-CoA carboxylase subunit alpha, mitochondrial	MCCC1	80.472	1526400	760590	0	6556700	5044100	25792000	4434000	3868200	565620	2894000	3880500	472720	3105100	3452200	0	4091600	0	0	4850600	8190300	22266000	0	3957900	0	0	2220800	0	3078400	3803300	0
Q96S97;C9JC07;C9J5M0;C9JZL8;C9JJV6	Myeloid-associated differentiation marker	MYADM	35.273	1145800	972480	2703900	23947000	14795000	4704100	15911000	38114000	4189900	32754000	27976000	7804200	12211000	8596500	5548700	0	0	0	30356000	37469000	3947900	6970400	14658000	0	15164000	26585000	13705000	7881700	3470800	3168700
Q96SN8;Q96SN8-2;Q96SN8-3;Q96SN8-4;B1AMJ5;Q5JTU8	CDK5 regulatory subunit-associated protein 2	CDK5RAP2	215.04	0	24813000	9290900	24841000	13816000	20290000	3418500	12130000	2181300	2157500	20586000	5960500	746480	2435400	270540000	0	0	0	0	0	0	0	0	0	0	14710000	0	0	0	0
Q99442;F8WF48;F8WCJ7;F5H501	Translocation protein SEC62	SEC62	45.861	1107300	175430	14631000	723320	1186900	9915700	0	14821000	1805800	1337600	1158800	3684300	1423800	535920	5133200	2631800	0	19246000	0	2489800	3983600	0	10470000	0	0	0	5532200	1658200	0	0
Q99456	Keratin, type I cytoskeletal 12	KRT12	53.511	0	0	0	0	0	0	0	0	0	0	0	0	0	0	5042100	0	0	0	0	0	0	0	0	0	0	0	0	0	0	3178700
Q99584	Protein S100-A13	S100A13	11.471	0	265820	2930500	0	0	855210	3052400	0	0	0	1721500	0	477860	2297600	1042200	0	0	0	0	0	0	1585200	0	0	0	0	0	0	0	0
Q99623;J3KPX7;F5GY37;Q99623-2;F5GWA7;B4DW05;F5H3X6;F5H0C5;F5H0S4;F5H2D2	Prohibitin-2	PHB2	33.296	208960000	232370000	302830000	269190000	308060000	1058000000	180760000	718120000	363550000	191020000	310160000	122070000	248960000	724750000	630130000	343510000	327820000	291730000	361180000	568320000	1045400000	173460000	379050000	442880000	111410000	199400000	288510000	246290000	322670000	285670000
Q99714;Q99714-2;Q5H928	3-hydroxyacyl-CoA dehydrogenase type-2	HSD17B10	26.923	5330500	9813800	13443000	12105000	3575000	44099000	11633000	22470000	2027500	20104000	41413000	1813400	7430400	12638000	8153900	6289900	16605000	11162000	9595300	5244300	46988000	4495400	8296800	2950500	10452000	39656000	4470600	6118700	4543500	6227900
Q99715;D6RGG3;Q99715-4;Q99715-2;H0Y4P7;H0Y5N9;H0Y991	Collagen alpha-1(XII) chain	COL12A1	333.14	5543300	25303000	751640000	148030000	60657000	1816700000	96486000	129940000	1220200000	175020000	139320000	558930000	13403000	50375000	1316700000	4614300	17115000	713540000	124670000	68713000	2116900000	53396000	40802000	1433600000	81972000	104490000	1218400000	8479800	18147000	770010000
Q99795	Cell surface A33 antigen	GPA33	35.632	0	0	680530	0	0	15130000	760020	0	1032200	0	0	0	1328400	436380	0	0	0	366860	0	0	15279000	0	0	526170	0	0	0	0	0	0
Q99805	Transmembrane 9 superfamily member 2	TM9SF2	75.775	0	0	0	0	421780	10231000	0	3366300	5307200	0	0	2059100	0	0	2044900	0	0	0	0	0	10035000	0	0	5903300	0	0	0	0	0	0
Q99832;Q99832-3;B8ZZC9;Q99832-4;F5GZK5;B7Z1C9;Q99832-2;F8WAM2	T-complex protein 1 subunit eta	CCT7	59.366	1391000	1939700	1995900	7997300	192460	13101000	45686000	1016600	5343000	79994000	33246000	623980	2769200	6845300	20545000	2550400	2161400	1949200	5535100	0	9749300	14469000	0	7682600	77952000	16912000	1522000	3565800	4668800	9364400
Q99959;Q99959-2	Plakophilin-2	PKP2	97.414	8400400	5961200	0	11191000	7057000	50199000	7197300	5652700	1950500	8432200	2544100	46168	7411100	859050	16911000	11164000	4229500	0	2354000	5504500	65584000	3184200	0	5756500	2418200	1116900	0	7242900	1621700	11695000
Q9BPW8;H7C2U6;F8WCR5;C9JDV8	Protein NipSnap homolog 1	NIPSNAP1	33.31	3266200	2955200	4394500	486260	413270	20664000	0	1708000	5832800	1305100	0	477880	2399600	1736300	3817800	2121500	1133200	873940	0	1227200	31060000	0	0	4115900	1344200	0	1718900	1225800	1528300	1984700
Q9BR76;E7EW44;F5H390;F5H0D2	Coronin-1B	CORO1B	54.234	1268300	1022900	3530700	2448300	0	946190	5727400	6510200	1172400	7224200	2133800	0	5488900	16638000	13669000	2111000	1664900	3860100	2907300	0	1418500	0	3969000	2066800	4282900	2331200	0	6018900	5762500	9858300
Q9BSJ8-2;Q9BSJ8;F8VZB1	Extended synaptotagmin-1	ESYT1	124	2048100	1326200	19639000	5514100	3025000	13876000	8932600	24155000	6205800	6716900	2962700	0	2006800	3964900	6891800	3354700	2395500	19776000	5335300	5700500	14739000	4939700	10158000	3517700	3074700	3054800	0	2058800	3145900	8675500
Q9BTT0;Q5TB20;E9PPH5;Q9BTT0-2	Acidic leucine-rich nuclear phosphoprotein 32 family member E	ANP32E	30.692	0	0	1051300	0	0	0	0	0	319750	0	0	0	2964700	0	0	0	0	1162500	0	0	0	0	0	0	0	0	0	0	0	0
Q9BTV4	Transmembrane protein 43	TMEM43	44.875	22855000	71547000	170450000	172310000	101510000	225270000	222160000	624700000	73721000	399860000	382440000	139730000	58116000	215730000	143320000	40263000	78507000	147740000	158510000	200450000	248740000	126890000	374830000	106350000	219520000	263290000	282900000	59822000	129580000	97865000
Q9BUF5;K7ESM5;K7EL29;K7EPE5;K7EN98;K7EJZ4;K7ERA8;K7EJ64;K7EQT3;K7ESQ3;K7ES63	Tubulin beta-6 chain	TUBB6	49.857	4042900	5167000	22195000	7627400	1841300	19151000	5544400	11820000	6903800	1929100	10065000	1283100	15060000	28089000	37032000	14074000	4158600	24529000	3600600	4087400	18143000	3809700	3440200	6476600	2005200	3595100	3020400	18303000	12270000	28789000
Q9BUJ2;Q9BUJ2-2;B7Z4B8;Q9BUJ2-4;Q9BUJ2-3;M0R3F1;M0QYZ0	Heterogeneous nuclear ribonucleoprotein U-like protein 1	HNRNPUL1	95.737	0	0	14940000	0	0	2419100	0	2202200	441610	0	0	0	2389200	1759000	5020500	0	0	19148000	0	0	1160800	0	1113700	0	0	0	0	1496200	873870	1753900
Q9BVA1;Q13885	Tubulin beta-2B chain;Tubulin beta-2A chain	TUBB2B;TUBB2A	49.953	9461800	12369000	7140800	12630000	4465800	6078100	34698000	84420000	66949000	39541000	19101000	319000	45703000	65041000	6935000	19359000	21856000	14851000	23740000	8269800	0	38265000	36873000	21423000	14046000	6837000	0	113020000	14856000	0
Q9BVC6	Transmembrane protein 109	TMEM109	26.21	7998800	9513200	8146800	4922100	3500600	5002300	2884900	8259900	3666900	6714500	24735000	1187100	14937000	41446000	36140000	0	0	0	0	0	0	0	0	0	0	0	0	0	24918000	0
Q9BVK6;F8W7F7	Transmembrane emp24 domain-containing protein 9	TMED9	27.277	6313300	18384000	55134000	12359000	17051000	68090000	6930100	129220000	66069000	3943100	7986600	26850000	21433000	36596000	95928000	9395300	20382000	67478000	10421000	19606000	59414000	3781000	63546000	81655000	0	4597800	66583000	22905000	19896000	72212000
Q9BWM7	Sideroflexin-3	SFXN3	35.978	1900800	4395600	24743000	5005100	3355200	31240000	1199300	5834400	11845000	2535000	2549300	28359000	1330100	1117800	2063300	2536400	2968300	10391000	2302500	2492600	47429000	0	1469500	21484000	2465900	2032200	66265000	0	0	1146000
Q9BX66;Q9BX66-11;Q9BX66-2;Q9BX66-5;Q9BX66-3;Q9BX66-6;Q9BX66-8;Q9BX66-9;Q9BX66-12;Q9BX66-10;Q9BX66-4;Q9BX66-7;F2Z2S3	Sorbin and SH3 domain-containing protein 1	SORBS1	142.51	18532000	5920200	0	1696800	0	638540	0	0	0	0	260710	0	10553000	38244000	4550800	34743000	3085000	0	2889200	0	0	0	0	0	0	0	0	13398000	12720000	4783000
Q9BX97	Plasmalemma vesicle-associated protein	PLVAP	50.594	356940	5328900	0	871560	2624600	2153200	0	3774300	418470	3199300	2248100	0	27394000	34592000	14670000	0	6224300	0	0	8552300	1552900	0	0	0	0	0	0	29933000	21183000	4475900
Q9BXN1;C9JGC9;Q5TBF2;Q05CQ6	Asporin	ASPN	43.417	810540000	1638200000	915650000	3553800000	2122500000	390920000	1935000000	949070000	224090000	4511800000	5555100000	374810000	1658500000	1525800000	289670000	1097000000	1820600000	813070000	3964800000	3049100000	436770000	1309700000	438410000	247540000	3312100000	3570100000	705280000	2040500000	950290000	174190000
Q9BXX0	EMILIN-2	EMILIN2	115.69	2508000	11530000	10867000	11882000	5264300	21578000	0	27613000	21621000	5250800	10426000	11738000	11433000	22522000	151830000	6216100	14327000	8092800	5906600	12242000	2479400	0	12219000	12209000	3458000	11046000	7631400	14358000	10863000	157330000
Q9BY50;K7EJQ7	Signal peptidase complex catalytic subunit SEC11C	SEC11C	21.542	345040	36456	575430	100170	240390	130880	823640	37918000	260870	0	0	33932	4629100	0	0	0	0	637400	0	0	0	0	23439000	0	0	0	0	1601800	0	0
Q9BZZ2;Q9BZZ2-3;Q9BZZ2-2;H7C0M6	Sialoadhesin	SIGLEC1	182.62	703360	709650	303770	3459500	12387000	0	3451300	135700000	0	20764000	11966000	0	7048000	5561000	6031100	0	793970	0	1662400	6714200	0	1277900	113370000	0	4843400	4090600	0	2136400	1956200	2161000
Q9BZZ5;B4E283;G3V1C3;Q9BZZ5-2;Q9BZZ5-5;Q9BZZ5-3;Q9BZZ5-1	Apoptosis inhibitor 5	API5	59.004	0	0	0	0	0	0	5334200	0	0	2215300	0	0	0	0	0	0	0	0	0	0	0	2877300	0	0	0	0	0	0	0	0
Q9GIY3;P13762	HLA class II histocompatibility antigen, DRB1-14 beta chain	HLA-DRB1	30.139	0	0	0	0	0	0	3411500	24007000	6003400	0	306880	2774600	3641500	3766900	8369600	0	0	0	0	0	0	0	0	6777900	0	0	0	0	0	0
Q9GZM7;Q9GZM7-3;Q9GZM7-2;E7EUP2;B4DNS5	Tubulointerstitial nephritis antigen-like	TINAGL1	52.387	421150000	954040000	1595200000	1887100000	1136500000	271220000	2052500000	2285100000	121980000	2865800000	5199700000	39332000	1069700000	2017600000	2811700000	830310000	1401600000	2076100000	2062000000	2136100000	324150000	1164200000	1418300000	62556000	2066600000	2177500000	143790000	1261500000	1372800000	1947800000
Q9H0U3;Q6P577	Magnesium transporter protein 1	MAGT1	38.036	0	0	5367600	1487000	2298400	12715000	0	9508300	2474800	2608200	712700	1647000	324270	480840	4082600	0	0	0	0	0	14237000	0	3152100	0	0	0	0	0	0	0
Q9H223	EH domain-containing protein 4	EHD4	61.174	9186900	16175000	4107300	27414000	6503700	14498000	36502000	33087000	7511600	36095000	21408000	292630	102660000	134970000	58256000	19189000	32374000	4264700	14401000	12044000	13288000	25949000	17292000	10478000	22251000	11000000	0	97726000	81791000	40622000
Q9H3Q3	Galactose-3-O-sulfotransferase 2	GAL3ST2	46.11	2493700	6441600	0	6099400	3859800	143910	0	0	914740	0	1983900	1697300	1432400	1001800	0	4760600	8382900	0	5260100	6049300	0	0	0	0	0	0	0	0	0	0
Q9H3R2	Mucin-13	MUC13	54.516	293240	0	10732000	0	134280	26293000	0	0	12130000	0	2405900	22693000	0	0	3415900	0	0	7638600	0	0	21936000	0	0	6220100	0	0	64938000	0	0	0
Q9H444;P59074;Q96CF2	Charged multivesicular body protein 4b	CHMP4B	24.95	45096000	87402000	42735000	67295000	44509000	206600000	52982000	127260000	31272000	62648000	58062000	4973300	166330000	272940000	379560000	46459000	92886000	34538000	59773000	64071000	232000000	28640000	43093000	11987000	28159000	42456000	19221000	176910000	160360000	333670000
Q9H4B7	Tubulin beta-1 chain	TUBB1	59.299	0	0	275840	0	0	214080	0	0	0	0	0	8803300	5966900	0	847680	0	0	0	0	0	0	0	0	0	0	0	21304000	0	0	0
Q9H4M9;C9JC03;C9IZH1;C9JIJ3;C9J2Z4	EH domain-containing protein 1	EHD1	60.626	3028800	5345700	2650200	8962400	963220	1097400	0	4003100	0	2106600	4892700	0	6502000	4838000	3266000	6916300	6063000	3000100	5886200	0	0	0	2887000	0	0	3440400	0	4956500	3346300	3162700
Q9H552	Keratin, type II	KRT8P11	55.151	0	0	0	0	0	0	0	0	0	0	0	0	0	0	0	0	0	0	0	0	0	0	0	0	0	0	0	0	0	0
Q9H8L6	Multimerin-2	MMRN2	104.41	1447500	2561100	0	1319600	646060	0	4203200	458530	0	5077800	8815100	0	5056700	4147900	7204200	0	2441500	0	0	0	0	0	0	0	0	0	0	7199900	0	4343600
Q9H9B4;D6RFI0;D6RDG7;D6RAE9;H0Y9J5	Sideroflexin-1	SFXN1	35.619	0	0	25030000	0	0	26200000	0	0	19070000	1694000	840090	9259800	7229800	15739000	5486400	0	0	19797000	0	0	32525000	0	0	21677000	0	0	12644000	0	0	10352000
Q9H9J2	39S ribosomal protein L44, mitochondrial	MRPL44	37.535	964090	1340300	0	2271500	239970	3971900	654950	4569700	7023400	1675000	684810	844900	7380900	13392000	10600000	0	0	0	0	0	0	0	2079000	8405000	0	0	0	0	0	0
Q9HBL0;E9PF55;E9PGF5;Q59G71;E7ERH1;E7EMG1;Q6IPI5;C9JI43;C9J8K5;C9JFT7	Tensin-1	TNS1	185.7	27097000	23890000	28450000	36015000	0	3137900	61049000	5709200	1367600	16854000	11887000	1544600	16661000	46743000	16296000	44439000	29380000	24753000	35335000	0	3085500	21651000	5691500	0	7136900	6363900	0	21710000	33505000	10988000
Q9HBL7	Plasminogen receptor (KT)	PLGRKT	17.201	1941700	1567200	5909100	4785600	4020100	25284000	0	21910000	4172100	0	277090	487990	2788000	4809200	29296000	0	0	4066400	0	0	25575000	0	11053000	0	0	0	0	2481600	0	22837000
Q9HD20;Q9HD20-2	Probable cation-transporting ATPase 13A1	ATP13A1	132.95	0	2775800	2870600	0	171430	919970	0	16057000	1401800	0	0	1962600	0	0	279580	0	0	1573900	0	0	0	0	9951600	0	0	0	0	0	0	0
Q9HD42;F8VUA2;F8VVT7;F5H875	Charged multivesicular body protein 1a	CHMP1A	21.703	4293900	10396000	5382500	12075000	6908800	28719000	2579800	23327000	6023700	17804000	10799000	0	28039000	41668000	67570000	8975900	14352000	4903100	14795000	26498000	31416000	0	11284000	4815100	10243000	6013900	0	24970000	12862000	48461000
Q9NP72;Q9NP72-2;Q5W0J0;H0Y6T8;Q9NP72-3	Ras-related protein Rab-18	RAB18	22.977	1245600	2313100	3430000	1911100	1724900	6036600	9184400	12223000	12794000	10598000	10257000	2032100	9220600	11586000	9495500	0	0	0	0	0	7215300	0	0	11618000	0	0	0	11110000	0	6168500
Q9NPA0;H0YDT8;H0YDX2	UPF0480 protein C15orf24	C15orf24	26.47	268800	0	1556900	1325800	0	4344100	15703000	19808000	1253300	34580000	11141000	1323600	1729000	2667400	10289000	0	0	0	0	0	4699700	0	6289000	0	0	0	0	0	0	11414000
Q9NQ29;Q9NQ29-2;F2Z322;F8WBC1	Putative RNA-binding protein Luc7-like 1	LUC7L	43.727	0	0	0	61282000	47713000	49526000	0	0	0	0	0	0	0	0	0	0	0	0	0	0	47369000	0	0	0	0	0	0	0	0	0
Q9NR12;Q9NR12-2;D6RH06;Q9NR12-4;Q9NR12-6;H7BYK4;Q9NR12-5;D6RF83;Q9NR12-3;D6RAN1;H0Y8W6	PDZ and LIM domain protein 7	PDLIM7	49.844	76299000	45712000	220630000	106720000	9523800	50263000	142310000	96368000	17455000	74335000	58360000	16900000	60014000	219840000	124830000	95795000	46567000	244230000	57125000	19354000	65914000	77275000	39449000	32119000	51572000	43025000	69033000	52309000	132630000	82017000
Q9NR31;Q9Y6B6;D6RD69;B4DQ19;D6RDB2;Q5SQT8;H0Y5E8;D6RAA2	GTP-binding protein SAR1a;GTP-binding protein SAR1b	SAR1A;SAR1B	22.367	1419100	1865600	5027600	379520	0	2714500	2536000	0	1269500	4898200	1087700	1305000	210030	1824900	438810	1821100	0	5623300	0	0	0	0	0	0	0	0	0	0	0	0
Q9NR45;Q5TBR0;Q5TBR1	Sialic acid synthase	NANS	40.307	2940100	3270100	542660	0	0	0	0	0	0	6581900	20941000	0	0	780630	0	7611700	6101800	0	0	0	0	0	0	0	4353100	11582000	0	0	0	0
Q9NR56;Q9NR56-5;Q9NR56-2;C9JP00;Q9NR56-6;Q9NR56-7;Q9NR56-4;Q9NR56-3;Q5VZF2;Q5VZF2-2;Q5VZF2-3;H7C4T5;O95205;B4E3F7;Q9NUK0;B1AKI6;Q9NUK0-2	Muscleblind-like protein 1;Muscleblind-like protein 2	MBNL1;MBNL2;MBLL	41.817	0	336100	9387600	1990000	565670	5313000	0	0	0	1946700	483340	0	2388400	3621700	14411000	0	0	10388000	0	0	5767000	0	0	0	0	0	0	0	0	7286900
Q9NR99	Matrix-remodeling-associated protein 5	MXRA5	312.15	0	0	21105000	0	0	17003000	0	0	117800000	0	0	11053000	888160	3746500	30372000	0	0	8124100	0	0	7004100	0	0	191460000	0	0	9777500	770070	1570400	6507300
Q9NS69	Mitochondrial import receptor subunit TOM22 homolog	TOMM22	15.521	592290	0	3141200	0	288140	24221000	0	0	3230900	0	0	262580	0	0	1307200	0	0	0	0	0	24590000	0	0	1915300	0	0	0	0	0	0
Q9NUQ2	1-acyl-sn-glycerol-3-phosphate acyltransferase epsilon	AGPAT5	42.072	886780	334730	620350	634660	1807600	8329600	0	2230600	1655500	0	0	0	0	0	0	558760	0	0	0	0	9123200	0	0	0	0	0	0	0	0	0
Q9NVH1;F5H1N1;Q9NVH1-3;B4DGD5;Q9NVH1-2	DnaJ homolog subfamily C member 11	DNAJC11	63.277	1753800	440540	2902400	3973400	3862300	0	0	761290	0	0	0	579360	0	760030	7251200	0	0	2965900	0	0	0	0	0	0	0	0	0	0	0	0
Q9NVI7-2;Q9NVI7;H0Y2W2;Q9NVI7-3;Q5T9A4;Q5T9A4-3;Q5SV16;Q5T2N8;Q5T9A4-2;A6NFL3	ATPase family AAA domain-containing protein 3A;ATPase family AAA domain-containing protein 3B	ATAD3A;ATAD3B	66.217	16924000	21491000	34831000	46311000	49060000	110280000	36112000	123010000	45192000	31135000	38679000	2260200	60290000	47426000	135310000	26500000	20858000	26474000	46826000	79767000	124410000	21496000	55773000	59930000	20614000	32014000	7185800	60298000	20723000	95341000
Q9NX40;Q9NX40-4;Q9NX40-2;Q9NX40-3;D6RIT9;D6RG39;D6RBN5;D6RDK6;D6R9T5;D6RIV2;D6RDK1;D6RC55;D6RA54;D6RI08;D6RDI5;D6RBC5;D6R918;D6RF07	OCIA domain-containing protein 1	OCIAD1	27.626	0	276800	8960900	0	169870	5272900	0	4563800	3048200	0	0	3247300	622130	388160	655660	0	0	8622800	0	0	0	0	0	0	0	0	0	0	0	0
Q9NY15;Q9NY15-2	Stabilin-1	STAB1	275.48	85601	474860	0	3000000	1871100	0	1118600	19089000	0	438580	0	218060	795480	492850	3152800	0	0	0	1305400	1962300	0	0	14130000	0	0	0	0	0	0	1080500
Q9NYL9;H0YNJ8;H0YKU1;H0YNU8	Tropomodulin-3	TMOD3	39.594	60790000	106210000	102690000	30276000	12061000	174100000	18864000	29025000	84083000	53671000	95088000	2120900	170790000	432020000	445040000	102240000	147410000	91024000	22640000	32694000	235730000	15088000	16865000	87285000	41874000	49276000	5755400	192080000	176640000	303600000
Q9NYU2;Q9NYU2-2	UDP-glucose:glycoprotein glucosyltransferase 1	UGGT1	177.19	780380	412410	0	0	0	405530	18130000	575310	0	559420	0	0	0	0	5323700	0	0	0	0	0	0	9219600	0	0	0	0	0	0	0	0
Q9NZ01;B3KSQ1;Q9NZ01-2;M0R3C3	Trans-2,3-enoyl-CoA reductase	TECR	36.034	1882800	0	6104600	0	1309300	12479000	743590	31435000	1315000	3121800	1681800	0	1271900	0	4470800	0	0	0	0	0	9795400	0	19751000	871260	0	0	0	0	0	0
Q9NZ45	CDGSH iron-sulfur domain-containing protein 1	CISD1	12.199	1433000	1256800	23932000	406830	2454600	26888000	4068900	12940000	5726600	1454800	2465100	6513300	0	1957900	2146900	1373100	1088900	36267000	0	2403700	31963000	1305300	3739900	3587700	0	1247600	6966200	0	0	0
Q9NZM1;Q9NZM1-6;F8W8J4;Q9NZM1-3;C9JCN0;Q9NZM1-2;Q9NZM1-5;H0YD14;Q9NZM1-7;Q9NZM1-8;Q9NZM1-4	Myoferlin	MYOF	234.71	11881000	25930000	148810000	44014000	29527000	215030000	70753000	232410000	87187000	178400000	100270000	56586000	26465000	440390000	137410000	10152000	20333000	226530000	29244000	65574000	297980000	63120000	87014000	187230000	40126000	56483000	239620000	31109000	46272000	71131000
Q9NZN4;B4DNU6	EH domain-containing protein 2	EHD2	61.161	30419000	34225000	100190000	77699000	18048000	13918000	392160000	222480000	7680200	200210000	77943000	7959300	106850000	120130000	36126000	44085000	34985000	86613000	135070000	68028000	16224000	152560000	94249000	14135000	121700000	73492000	20004000	84602000	80492000	27028000
Q9NZR1;G5EA42;Q9NZR1-2	Tropomodulin-2	TMOD2	39.595	0	2583500	0	0	0	0	0	0	0	0	0	0	0	0	0	0	2975300	0	0	0	0	0	0	0	0	0	0	0	0	0
Q9NZZ3;Q9NZZ3-2	Charged multivesicular body protein 5	CHMP5	24.57	1241300	2905800	0	507150	1118900	5645100	1491300	2343900	0	1406600	1818000	0	4255800	7427200	16119000	0	3387300	0	0	0	0	0	0	0	0	0	0	0	0	0
Q9P035;B4DRF4;H3BS72	3-hydroxyacyl-CoA dehydratase 3	PTPLAD1	43.159	271470	651310	4593200	0	1505800	28396000	0	99575000	53402000	61597000	50039000	0	20272000	12186000	98381000	0	0	0	0	3093200	43280000	0	31919000	82493000	23961000	16707000	0	16147000	3005400	100220000
Q9P0K7-2;Q9P0K7;E7EMX7;Q9P0K7-3;Q9P0K7-4	Ankycorbin	RAI14	110.42	233430	345500	12096000	896780	871900	3528000	2756800	0	1204200	432640	526930	0	1343500	2162700	16906000	0	0	6981100	0	0	3663900	0	0	0	0	0	0	1256200	0	16526000
Q9P0L0-2;Q9P0L0;J3QKM9	Vesicle-associated membrane protein-associated protein A	VAPA	32.613	4792900	4954600	3217600	7231300	4508200	24317000	14501000	18576000	13075000	1126700	8864300	0	27148000	36092000	39904000	6005800	6096400	4896400	5726400	4299900	31332000	8343100	26729000	7052500	2397400	3239800	0	10415000	15364000	40485000
Q9P0M6;Q5SQT3	Core histone macro-H2A.2;Histone H2A	H2AFY2	40.058	24025000	46746000	10047000	35658000	16348000	38058000	32444000	17949000	0	12077000	34095000	0	71180000	117010000	31727000	36113000	53947000	5899100	25707000	18197000	43356000	27274000	16545000	0	11571000	12783000	0	88447000	69666000	20835000
Q9P258	Protein RCC2	RCC2	56.084	367440	0	966200	0	0	3112700	0	5644900	4075900	2291000	845760	0	1525900	3562900	16098000	0	0	0	0	0	2215600	0	1976500	2822900	0	0	0	1530700	0	15307000
Q9P2E9;Q9P2E9-2;Q9P2E9-3;F8W7S5;Q8N4C6-11;F8W6D3;Q8N4C6-6	Ribosome-binding protein 1	RRBP1	152.47	92718000	93542000	12782000	11300000	6157800	56630000	34429000	95286000	21784000	27536000	9481700	7243100	77392000	44902000	61833000	141490000	112080000	8438300	13536000	15654000	53416000	17232000	24828000	12132000	17680000	9783700	8693000	93974000	28827000	60469000
Q9P2R7;Q9P2R7-2;F5GXC8;F5H5G8;Q5T9Q5;Q5T9Q8	Succinyl-CoA ligase [ADP-forming] subunit beta, mitochondrial	SUCLA2	50.317	0	0	601800	0	0	7743100	0	0	462490	5466300	1702100	0	0	194530	0	0	0	0	0	0	7888500	0	0	0	3072600	0	0	0	0	0
Q9UBI6	Guanine nucleotide-binding protein G(I)/G(S)/G(O) subunit gamma-12	GNG12	8.0061	0	0	714170	546900	340780	2561900	700310	0	0	692910	252230	0	1061500	2077600	2348200	0	0	0	0	0	2445000	0	0	0	0	0	0	0	0	0
Q9UBS4;H7C2Y5	DnaJ homolog subfamily B member 11	DNAJB11	40.513	0	201320	2287300	0	121120	7571400	0	7598300	4810300	0	0	3505000	3954100	4357000	17890000	0	0	0	0	0	4358800	0	0	4100400	0	0	0	3161700	2341000	17951000
Q9UDW1;Q9UDW1-2	Cytochrome b-c1 complex subunit 9	UQCR10	7.3084	652190	0	0	0	532450	6474600	0	5869200	4969300	0	1139600	7325300	0	0	496940	0	0	0	0	1407300	8112800	0	0	3457600	0	0	0	0	0	0
Q9UGI8;Q9UGI8-2;H7BYK1;B7Z6L5;F8W7T0;F8WDI4	Testin	TES	47.996	1889900	1903200	15114000	5904900	778140	3153700	0	3742900	961710	4511000	1985700	229830	2647800	3756900	9530200	1060500	1807500	23226000	2307300	0	0	0	0	0	559640	0	0	1387600	1188000	8378300
Q9UGM3-6;Q9UGM3-7;Q9UGM3;Q9UGM3-3;Q9UGM3-5;Q9UGM3-2;Q9UGM3-8;Q9UGM3-4;F8WEF7	Deleted in malignant brain tumors 1 protein	DMBT1	274.46	170450	0	4596500	0	0	0	5082300	84950000	404080000	5019200	0	1206500000	36028000	5185200	34187000	0	0	0	0	0	0	0	10793000	230750000	0	0	3142700000	3609900	755930	3664400
Q9UH99-2;Q9UH99;J3KQE0;B0QY60;B0QY63;H0Y686	SUN domain-containing protein 2	SUN2	82.501	25364000	44274000	59456000	65730000	45597000	52421000	163180000	389040000	23897000	224110000	102270000	928550	36075000	65046000	90767000	43866000	50337000	74491000	59772000	90262000	74332000	73548000	186250000	23109000	100700000	84562000	7327800	51137000	45165000	72915000
Q9UHB6-4;Q9UHB6;F8VRN8;F8VTU2;F8VVQ7;Q9UHB6-2;F8VQE1;Q9UHB6-3;F8VS07;F8VZI6	LIM domain and actin-binding protein 1	LIMA1	85.223	6887900	6692200	1714400	0	0	0	5386300	0	0	0	1327800	0	4501200	1861500	7784000	11363000	4776900	2042500	0	0	0	3494600	0	0	0	1424700	0	4927300	1429000	5458300
Q9UHD8;Q9UHD8-5;Q9UHD8-2;Q9UHD8-7;Q9UHD8-8;Q9UHD8-3;Q9UHD8-9;Q9UHD8-4;K7EL40;K7EK18;K7EQD7;K7EIE4;K7ER52;K7ELJ9;K7EJZ2;K7ENQ5;K7EN52;K7EKN4;K7EIR4;K7ER14;K7EJL9;K7EQ08	Septin-9	SEPT9	65.401	3208100	5556800	2259200	22135000	13104000	12637000	28962000	846580	4312600	11280000	11143000	0	25714000	52780000	29900000	6506100	3679600	4461800	28358000	35998000	16590000	16966000	0	3345200	7689600	6376200	0	15441000	22076000	18329000
Q9UI09;F8VRD8;F8VQS7;F8VXI1;H0YID5;H0YIT1	NADH dehydrogenase [ubiquinone] 1 alpha subcomplex subunit 12	NDUFA12	17.114	1822100	3215300	7548500	4489100	2166100	12716000	1940500	8085300	7010900	0	0	460990	1145900	16056000	2752500	0	0	7767800	0	0	0	0	0	0	0	0	0	0	0	0
Q9UI47;A6NKP0	Catenin alpha-3	CTNNA3	99.808	11329000	20894000	48729000	33564000	17389000	12819000	31112000	34144000	0	16590000	29904000	278790	2395300	12253000	6344200	0	0	0	0	0	0	0	18613000	0	0	0	0	0	0	0
Q9UJ70-2;H7C3G9;Q9UJ70;C9JEV6;H0YEB7;H7C1L7;H0YF44	N-acetyl-D-glucosamine kinase	NAGK	42.037	623740	1292900	1152900	872220	670940	219900	6997600	12836000	0	7934900	9933500	0	8376200	7944500	13619000	0	0	0	0	0	0	0	5418400	0	5133600	5683400	0	8721800	5666900	12008000
Q9UJS0-2;Q9UJS0;F5GX33	Calcium-binding mitochondrial carrier protein Aralar2	SLC25A13	74.303	1109300	921730	16741000	0	1637800	11984000	771630	10480000	3656900	0	358170	1816100	0	0	1866900	1409000	0	13976000	0	3314700	17645000	0	3285500	2726200	0	0	3780700	0	0	2072300
Q9UJU6-2;Q9UJU6;B4DDD6;B4DDP6;Q9UJU6-3;H0Y5J4;C9J7P1;B4DEM2;F8WBG8;F8WFE1;F8WBB2;F8WC20;F2Z3E3;F8WCK3;F8WB73;F2Z2V3	Drebrin-like protein	DBNL	48.294	0	229690	787050	278850	0	580200	0	0	0	0	0	0	1423600	4309600	9891700	0	0	0	0	0	0	0	0	0	0	0	0	1331900	1746200	8225000
Q9UJX4;F5H0F9;Q9UJX4-3;H0YFB5;F5H0N1;B4DFK4;Q9UJX4-2;F5GY68	Anaphase-promoting complex subunit 5	ANAPC5	85.076	9590500	5774500	9044700	0	0	0	0	49409000	0	19243000	19045000	0	0	0	0	0	0	10802000	0	0	0	0	15269000	0	23563000	0	0	0	0	0
Q9UJZ1;B4E1K7;F2Z2I8	Stomatin-like protein 2	STOML2	38.534	33182000	10929000	10355000	17664000	18039000	98965000	24110000	41824000	9596900	7777400	13692000	899210	18563000	29329000	32844000	22369000	13715000	7511300	13446000	14975000	136400000	15838000	13995000	10055000	0	10221000	0	42473000	8408400	10572000
Q9UKK3	Poly [ADP-ribose] polymerase 4	PARP4	192.59	117720	186300	2485100	91216	441170	8798300	0	210560	909870	0	1135500	2238000	9940300	3560800	4075500	0	0	0	0	1595200	15205000	0	0	0	0	1552500	2686900	6121100	2078700	1899100
Q9UKM9;Q9UKM9-2;Q5QPL9;Q5QPM1;Q5QPM0;Q5QPM2	RNA-binding protein Raly	RALY	32.463	4022000	7313300	11074000	2158100	1190800	31373000	6749900	1611000	3726800	2384100	6975400	1994600	46923000	29827000	17580000	6066400	11185000	4768400	0	0	61496000	0	0	3632300	0	0	0	39402000	8154200	5773300
Q9UKX3	Myosin-13	MYH13	223.6	291980000	292190000	766060000	382660000	105070000	131710000	492730000	315860000	15712000	166660000	137190000	12142000	37558000	76792000	13946000	0	0	0	0	0	0	0	294910000	0	37298000	55494000	0	0	0	10841000
Q9UL46;H0YM70;H0YKU2	Proteasome activator complex subunit 2	PSME2	27.401	650040	2618100	580470	5837900	0	190100	45065000	0	489330	23639000	9262200	0	543010	1242000	1149600	0	4258900	0	6924500	0	0	17820000	0	0	18989000	6683600	0	0	0	0
Q9ULC5-3;Q9ULC5;Q9ULC5-4;B4DX30;Q9UKU0-1;Q9UKU0-8;Q9UKU0-6;J3KPG3;B7Z452;P33121;Q9UKU0;Q9UKU0-3;Q9UKU0-5;P33121-2;E7ERD7;Q9UKU0-2;E7EPM6;G3V1S9;B7Z3Z9;C9J8C7;H0Y9U7	Long-chain-fatty-acid--CoA ligase 5	ACSL5	82.262	2577000	663710	3837900	0	533820	37150000	844880	1996900	13825000	1706800	6613400	250690	0	0	0	8413000	0	0	0	0	31153000	0	0	14165000	2466000	0	0	0	0	0
Q9UM54;E7EW20;Q9UM54-1;Q9UM54-4;Q9UM54-6;Q9UM54-2;Q9UM54-5	Unconventional myosin-VI	MYO6	149.69	210790	1500600	5046200	558440	2005800	6360100	1245900	7889900	20004000	5214900	2196800	1066100	674950	979190	27956000	0	3314300	13314000	0	5060800	8472000	0	3073100	18273000	3958100	2877000	0	0	0	10117000
Q9UMS6-2;H0Y9Y3;Q9UMS6-3;Q9UMS6	Synaptopodin-2	SYNPO2	136.34	70790000	21617000	391720	5398400	0	3747300	29244000	724940	432220	3924200	3764300	0	18346000	81056000	2934200	122880000	8578400	0	2882000	0	3241500	8257800	0	0	0	0	0	12507000	59688000	1368700
Q9UNF0;Q9UNF0-2;B0QYG8;B0QYG7	Protein kinase C and casein kinase substrate in neurons protein 2	PACSIN2	55.738	1921700	2259600	0	0	0	1460400	5776600	0	0	1554400	3133600	0	447090	1271600	5171700	0	2696200	0	0	0	0	0	0	0	0	0	0	0	0	0
Q9UQN3;C9J0A7;Q9UQN3-2	Charged multivesicular body protein 2b	CHMP2B	23.906	1135900	2844700	2368900	2059800	3215200	13175000	0	9627400	584050	826330	1618400	0	6258300	8826500	22131000	0	2302300	0	0	0	6806100	0	0	0	0	1455500	0	4580100	3508100	25329000
Q9Y224;G3V4C6;H0YJB9	UPF0568 protein C14orf166	C14orf166	28.068	9529000	13805000	12474000	944560	0	4831300	10513000	16251000	4240200	4123700	2838600	0	31379000	48941000	36365000	19458000	21233000	8409600	0	0	3694000	5030500	4141100	3268600	0	3069100	0	38675000	36361000	14613000
Q9Y265;Q9Y265-2;E7ETR0;H7C4G5	RuvB-like 1	RUVBL1	50.227	2207600	5287700	3872900	70670	0	7934700	0	0	2810200	1554200	1078100	1663300	1764900	2252400	15329000	0	4673300	0	0	0	7877700	0	0	2041400	0	0	2433800	1309600	1117600	15298000
Q9Y277;F5H740;Q9Y277-2;E5RHZ6;E5RJN6;E5RFP6;E5RHE1;E5RK27;E5RFL1;F8W7Y3	Voltage-dependent anion-selective channel protein 3	VDAC3	30.658	75424000	51461000	180170000	97110000	107360000	216600000	121620000	702510000	152220000	124130000	331630000	140960000	84851000	159370000	122780000	92480000	45906000	161750000	77712000	192930000	179300000	78591000	416850000	157910000	80538000	252860000	430040000	71202000	60284000	70123000
Q9Y2J8;B4DIU3;Q96DA7	Protein-arginine deiminase type-2	PADI2	75.563	261530	1389300	341710	4498600	815580	511730	6112300	4553400	453810	19238000	27775000	1319100	1111000	2561600	535010	0	0	0	9745000	0	0	0	0	0	10881000	16072000	0	0	0	0
Q9Y2Q3-2;Q9Y2Q3;Q9Y2Q3-3;E9PFN5;Q9Y2Q3-4;C9JNT3	Glutathione S-transferase kappa 1	GSTK1	31.566	3964500	2980100	6565700	2367900	0	5217500	33663000	0	782630	27127000	15198000	0	2067500	1720100	0	4045800	2809100	4077700	1769300	0	3661500	14544000	0	0	25412000	13813000	0	2753800	0	0
Q9Y2X3;H7BZ72;F8WED0	Nucleolar protein 58	NOP58	59.578	10097000	15118000	24384000	7054600	2328800	7385300	11962000	8870200	2930700	21671000	11555000	3044700	32892000	93470000	59074000	9478600	6683400	17544000	9810900	4899600	7074000	5740200	4653000	2342500	11654000	6366700	5525500	42932000	74133000	44249000
Q9Y2Y8	Proteoglycan 3	PRG3	25.405	5987800	8087400	7959000	17411000	7406300	15801000	23998000	451550000	3744100	2201100	264180	3128300	40481000	29257000	122510000	3360600	3588900	3100000	3979700	4471500	2195600	0	423280000	0	0	0	0	7460700	4670600	8326900
Q9Y3E7;Q9Y3E7-3;Q9Y3E7-4;Q9Y3E7-2	Charged multivesicular body protein 3	CHMP3	25.073	3041400	3726400	3524400	1519700	582790	10791000	4448100	7035900	0	6663100	3483200	0	19276000	20841000	27551000	5215400	5712700	3895900	0	0	12378000	0	2655900	0	1981100	0	0	19878000	8183000	22693000
Q9Y3I0;E7EQS9	tRNA-splicing ligase RtcB homolog	C22orf28	55.21	16900000	22992000	13708000	7393800	474090	9804600	39128000	24317000	8822200	39993000	37668000	1339400	46226000	89625000	67475000	30765000	31727000	15628000	8253400	0	9838600	12674000	8688800	14330000	23546000	17477000	0	55467000	48436000	55270000
Q9Y3Z3;Q9Y3Z3-2;A6NDZ3	SAM domain and HD domain-containing protein 1	SAMHD1	72.2	4554500	9971200	70308000	26166000	13197000	25741000	47554000	142840000	17504000	128110000	78634000	2067300	28941000	37196000	76541000	6720100	16934000	89674000	24377000	23669000	30149000	24127000	83055000	16061000	79056000	40717000	4301800	34078000	21790000	54528000
Q9Y490;Q5TCU6	Talin-1	TLN1	269.76	309590000	406390000	259010000	637320000	26147000	116720000	1330800000	176710000	28399000	707700000	642480000	12101000	483570000	1021400000	381750000	543540000	466970000	134320000	689030000	22321000	117100000	737730000	74195000	26266000	394030000	403030000	9518500	466470000	677060000	335030000
Q9Y4G6;H0YMT1	Talin-2	TLN2	271.61	257370	454890	0	3342600	2461600	2160500	826110	0	598880	1819700	3554900	580860	0	5097700	3357700	0	0	0	0	0	0	0	0	0	0	0	0	0	0	2305800
Q9Y4P3;E9PF19;C9JVF0;F8WDI9	Transducin beta-like protein 2	TBL2	49.797	270810	0	12111000	1165100	2986200	8934600	620740	45798000	5238300	541800	1210000	271940	2908600	5524900	9432900	0	0	14095000	1695300	1639000	7513600	0	33730000	2489900	0	1491300	0	1566000	3732600	2856100
Q9Y4W2;Q9Y4W2-2;Q9Y4W2-3;Q9Y4W2-4	Ribosomal biogenesis protein LAS1L	LAS1L	83.064	0	0	0	0	0	605110	0	92046000	3895500	0	77768000	13877000	1432200	31895000	3943300	0	0	0	0	0	0	0	0	0	0	0	0	0	0	2665500
Q9Y4W6	AFG3-like protein 2	AFG3L2	88.583	2550200	1148200	1580100	9943100	7196800	43826000	4964600	1471400	5125500	7463700	1226400	164010	6125300	4029100	13335000	4677900	1597800	0	6697000	6178100	51988000	2557100	1084000	3839600	3411100	1475500	0	7403800	2245200	8948800
Q9Y512;A8MZI2	Sorting and assembly machinery component 50 homolog	SAMM50	51.976	25112000	26480000	48943000	59646000	63103000	66016000	85863000	287830000	33048000	62754000	85499000	38185000	34033000	46772000	97696000	37458000	30593000	58120000	64209000	116430000	78514000	26740000	133510000	31372000	49608000	69857000	64570000	35886000	29706000	76780000
Q9Y5K8;G3V2S6;H0YJH8;G3V2V6;G3V559;H0YJS0;G3V3T8;G3V5S7	V-type proton ATPase subunit D	ATP6V1D	28.262	189990	1304800	1736900	0	0	2236500	0	2659300	3541700	0	458480	0	1396300	1980300	7969500	0	0	0	0	0	1651700	0	0	2459900	0	0	0	0	1135700	7531600
Q9Y5M8;H7C4H2;C9J5Z8	Signal recognition particle receptor subunit beta	SRPRB	29.702	322620	353400	351080	1337800	698850	2148300	2040600	26623000	1955900	0	381820	519870	1727900	3059300	2537900	0	0	0	0	0	737150	0	20517000	781540	0	0	0	707660	604110	740160
Q9Y5U9	Immediate early response 3-interacting protein 1	IER3IP1	8.9687	0	281810	4731700	0	0	0	0	3566500	3241100	0	0	4313500	0	0	0	0	0	4609000	0	0	0	0	0	0	0	0	0	0	0	0
Q9Y5X1;B3KXH8	Sorting nexin-9	SNX9	66.591	0	0	4663400	0	0	1226300	0	0	0	0	367760	0	0	962130	1843400	0	0	4767000	0	0	0	0	0	0	0	0	0	0	0	917810
Q9Y639;F5GZD0;Q9Y639-5;H7BXJ1;Q9Y639-4;Q9UFM8;Q9Y639-1;Q9Y639-3;H3BQ94	Neuroplastin	NPTN;DKFZp566H1924	44.387	1712500	4936600	8965800	2117500	1644200	2995500	9320100	30502000	598510	7188900	8659500	397940	3236100	15266000	4390700	0	0	0	0	0	0	0	0	0	0	7640000	0	0	8663900	0
Q9Y678;H0Y8X7	Coatomer subunit gamma-1	COPG1	97.717	3703600	4726600	17368000	576610	696550	899410	7789000	14529000	8157800	13365000	34019000	661790	881160	422950	11137000	4857300	3825400	15585000	0	5192000	0	0	11665000	20836000	13597000	9844900	0	0	0	5838100
Q9Y6C2;H0Y7A0	EMILIN-1	EMILIN1	106.67	317300000	739040000	1376600000	711870000	739400000	612190000	1534900000	2478900000	511860000	1319000000	1337800000	138720000	1003800000	1804700000	1872700000	455250000	870850000	1338900000	678230000	1246600000	654510000	844800000	1435300000	557190000	822650000	816680000	292360000	946090000	1047400000	1512800000
Q9Y6C9;E9PIE4;E9PNT8;F5H3Y2	Mitochondrial carrier homolog 2	MTCH2	33.331	22914000	7431000	52246000	18609000	33598000	66006000	29727000	176570000	45277000	51830000	48695000	15691000	12926000	16804000	49694000	24954000	9531700	38112000	28419000	53818000	56737000	10575000	119940000	58515000	44240000	56387000	25367000	9101600	8751900	22296000
Q9Y6N5;H3BNX3;H3BMS6;H3BNP9;H3BV36	Sulfide:quinone oxidoreductase, mitochondrial	SQRDL	49.96	55966000	48958000	52846000	73677000	71945000	65044000	98410000	49826000	53099000	94579000	80608000	2580200	78781000	108420000	104730000	92500000	57355000	57874000	86853000	126750000	98097000	63192000	23147000	26640000	42846000	40102000	9483800	75256000	60746000	78797000
Q9Y6R7	IgGFc-binding protein	FCGBP	572.01	800220000	755390000	126430000	317580000	239760000	145180000	285660000	169250000	93308000	148210000	322440000	356930000	310870000	99377000	223870000	1420600000	1074100000	26161000	270200000	410610000	67144000	240600000	45572000	74383000	60533000	208230000	564100000	360670000	45285000	165350000
Q9Y6Y8;F5H0L8;Q9Y6Y8-2;H7C0V8	SEC23-interacting protein	SEC23IP	111.08	225090	0	2309400	0	0	0	0	0	764640	0	472250	0	1648700	4142100	20198000	0	0	0	0	0	0	0	0	0	0	0	0	556370	443370	17125000

## Sheet: 2.2 MATRISOME by NABA et al.
Gene name	Category	Division
ABI3BP	ECM Glycoproteins	Core matrisome
ADIPOQ	ECM Glycoproteins	Core matrisome
AEBP1	ECM Glycoproteins	Core matrisome
AGRN	ECM Glycoproteins	Core matrisome
AMBN	ECM Glycoproteins	Core matrisome
AMELX	ECM Glycoproteins	Core matrisome
AMELY	ECM Glycoproteins	Core matrisome
BGLAP	ECM Glycoproteins	Core matrisome
BMPER	ECM Glycoproteins	Core matrisome
BSPH1	ECM Glycoproteins	Core matrisome
C15orf44	ECM Glycoproteins	Core matrisome
C21orf29	ECM Glycoproteins	Core matrisome
C3orf50	ECM Glycoproteins	Core matrisome
C4orf31	ECM Glycoproteins	Core matrisome
C6orf27	ECM Glycoproteins	Core matrisome
C8orf84	ECM Glycoproteins	Core matrisome
CDCP2	ECM Glycoproteins	Core matrisome
CILP	ECM Glycoproteins	Core matrisome
CILP2	ECM Glycoproteins	Core matrisome
COCH	ECM Glycoproteins	Core matrisome
COLQ	ECM Glycoproteins	Core matrisome
COMP	ECM Glycoproteins	Core matrisome
CRELD1	ECM Glycoproteins	Core matrisome
CRELD2	ECM Glycoproteins	Core matrisome
CRIM1	ECM Glycoproteins	Core matrisome
CRISPLD1	ECM Glycoproteins	Core matrisome
CRISPLD2	ECM Glycoproteins	Core matrisome
CTGF	ECM Glycoproteins	Core matrisome
CTHRC1	ECM Glycoproteins	Core matrisome
CYR61	ECM Glycoproteins	Core matrisome
DDX26B	ECM Glycoproteins	Core matrisome
DMBT1	ECM Glycoproteins	Core matrisome
DMP1	ECM Glycoproteins	Core matrisome
DPT	ECM Glycoproteins	Core matrisome
DSPP	ECM Glycoproteins	Core matrisome
ECM1	ECM Glycoproteins	Core matrisome
ECM2	ECM Glycoproteins	Core matrisome
EDIL3	ECM Glycoproteins	Core matrisome
EFEMP1	ECM Glycoproteins	Core matrisome
EFEMP2	ECM Glycoproteins	Core matrisome
EGFLAM	ECM Glycoproteins	Core matrisome
ELN	ECM Glycoproteins	Core matrisome
ELSPBP1	ECM Glycoproteins	Core matrisome
EMID1	ECM Glycoproteins	Core matrisome
EMID2	ECM Glycoproteins	Core matrisome
EMILIN1	ECM Glycoproteins	Core matrisome
EMILIN2	ECM Glycoproteins	Core matrisome
EMILIN3	ECM Glycoproteins	Core matrisome
EYS	ECM Glycoproteins	Core matrisome
FBLN1	ECM Glycoproteins	Core matrisome
FBLN2	ECM Glycoproteins	Core matrisome
FBLN5	ECM Glycoproteins	Core matrisome
FBLN7	ECM Glycoproteins	Core matrisome
FBN1	ECM Glycoproteins	Core matrisome
FBN2	ECM Glycoproteins	Core matrisome
FBN3	ECM Glycoproteins	Core matrisome
FGA	ECM Glycoproteins	Core matrisome
FGB	ECM Glycoproteins	Core matrisome
FGG	ECM Glycoproteins	Core matrisome
FGL1	ECM Glycoproteins	Core matrisome
FGL2	ECM Glycoproteins	Core matrisome
FLJ46361	ECM Glycoproteins	Core matrisome
FN1	ECM Glycoproteins	Core matrisome
FNDC1	ECM Glycoproteins	Core matrisome
FNDC7	ECM Glycoproteins	Core matrisome
FNDC8	ECM Glycoproteins	Core matrisome
FRAS1	ECM Glycoproteins	Core matrisome
GAS6	ECM Glycoproteins	Core matrisome
gene_A6NLB4	ECM Glycoproteins	Core matrisome
GLDN	ECM Glycoproteins	Core matrisome
HMCN1	ECM Glycoproteins	Core matrisome
HMCN2	ECM Glycoproteins	Core matrisome
IBSP	ECM Glycoproteins	Core matrisome
IGFALS	ECM Glycoproteins	Core matrisome
IGFBP1	ECM Glycoproteins	Core matrisome
IGFBP2	ECM Glycoproteins	Core matrisome
IGFBP3	ECM Glycoproteins	Core matrisome
IGFBP4	ECM Glycoproteins	Core matrisome
IGFBP5	ECM Glycoproteins	Core matrisome
IGFBP6	ECM Glycoproteins	Core matrisome
IGFBP7	ECM Glycoproteins	Core matrisome
IGFBPL1	ECM Glycoproteins	Core matrisome
IGSF10	ECM Glycoproteins	Core matrisome
KAL1	ECM Glycoproteins	Core matrisome
KCP	ECM Glycoproteins	Core matrisome
LAMA1	ECM Glycoproteins	Core matrisome
LAMA2	ECM Glycoproteins	Core matrisome
LAMA3	ECM Glycoproteins	Core matrisome
LAMA4	ECM Glycoproteins	Core matrisome
LAMA5	ECM Glycoproteins	Core matrisome
LAMB1	ECM Glycoproteins	Core matrisome
LAMB2	ECM Glycoproteins	Core matrisome
LAMB3	ECM Glycoproteins	Core matrisome
LAMB4	ECM Glycoproteins	Core matrisome
LAMC1	ECM Glycoproteins	Core matrisome
LAMC2	ECM Glycoproteins	Core matrisome
LAMC3	ECM Glycoproteins	Core matrisome
LGI1	ECM Glycoproteins	Core matrisome
LGI2	ECM Glycoproteins	Core matrisome
LGI3	ECM Glycoproteins	Core matrisome
LGI4	ECM Glycoproteins	Core matrisome
LRG1	ECM Glycoproteins	Core matrisome
LTBP1	ECM Glycoproteins	Core matrisome
LTBP2	ECM Glycoproteins	Core matrisome
LTBP3	ECM Glycoproteins	Core matrisome
LTBP4	ECM Glycoproteins	Core matrisome
MATN1	ECM Glycoproteins	Core matrisome
MATN2	ECM Glycoproteins	Core matrisome
MATN3	ECM Glycoproteins	Core matrisome
MATN4	ECM Glycoproteins	Core matrisome
MEPE	ECM Glycoproteins	Core matrisome
MFAP1	ECM Glycoproteins	Core matrisome
MFAP2	ECM Glycoproteins	Core matrisome
MFAP3	ECM Glycoproteins	Core matrisome
MFAP4	ECM Glycoproteins	Core matrisome
MFAP5	ECM Glycoproteins	Core matrisome
MFGE8	ECM Glycoproteins	Core matrisome
MGP	ECM Glycoproteins	Core matrisome
MMRN1	ECM Glycoproteins	Core matrisome
MMRN2	ECM Glycoproteins	Core matrisome
MXRA5	ECM Glycoproteins	Core matrisome
NELL1	ECM Glycoproteins	Core matrisome
NELL2	ECM Glycoproteins	Core matrisome
NID1	ECM Glycoproteins	Core matrisome
NID2	ECM Glycoproteins	Core matrisome
NOV	ECM Glycoproteins	Core matrisome
NPNT	ECM Glycoproteins	Core matrisome
NTN1	ECM Glycoproteins	Core matrisome
NTN3	ECM Glycoproteins	Core matrisome
NTN4	ECM Glycoproteins	Core matrisome
NTN5	ECM Glycoproteins	Core matrisome
NTNG1	ECM Glycoproteins	Core matrisome
NTNG2	ECM Glycoproteins	Core matrisome
OIT3	ECM Glycoproteins	Core matrisome
OTOG	ECM Glycoproteins	Core matrisome
OTOL1	ECM Glycoproteins	Core matrisome
PAPLN	ECM Glycoproteins	Core matrisome
PCOLCE	ECM Glycoproteins	Core matrisome
PCOLCE2	ECM Glycoproteins	Core matrisome
POMZP3	ECM Glycoproteins	Core matrisome
POSTN	ECM Glycoproteins	Core matrisome
PXDN	ECM Glycoproteins	Core matrisome
PXDNL	ECM Glycoproteins	Core matrisome
RELN	ECM Glycoproteins	Core matrisome
RSPO1	ECM Glycoproteins	Core matrisome
RSPO2	ECM Glycoproteins	Core matrisome
RSPO3	ECM Glycoproteins	Core matrisome
RSPO4	ECM Glycoproteins	Core matrisome
SLIT1	ECM Glycoproteins	Core matrisome
SLIT2	ECM Glycoproteins	Core matrisome
SLIT3	ECM Glycoproteins	Core matrisome
SMOC1	ECM Glycoproteins	Core matrisome
SMOC2	ECM Glycoproteins	Core matrisome
SNED1	ECM Glycoproteins	Core matrisome
SPARC	ECM Glycoproteins	Core matrisome
SPARCL1	ECM Glycoproteins	Core matrisome
SPON1	ECM Glycoproteins	Core matrisome
SPON2	ECM Glycoproteins	Core matrisome
SPP1	ECM Glycoproteins	Core matrisome
SRPX	ECM Glycoproteins	Core matrisome
SRPX2	ECM Glycoproteins	Core matrisome
SSPO	ECM Glycoproteins	Core matrisome
SVEP1	ECM Glycoproteins	Core matrisome
TECTA	ECM Glycoproteins	Core matrisome
TECTB	ECM Glycoproteins	Core matrisome
TGFBI	ECM Glycoproteins	Core matrisome
THBS1	ECM Glycoproteins	Core matrisome
THBS2	ECM Glycoproteins	Core matrisome
THBS3	ECM Glycoproteins	Core matrisome
THBS4	ECM Glycoproteins	Core matrisome
THSD4	ECM Glycoproteins	Core matrisome
TINAG	ECM Glycoproteins	Core matrisome
TINAGL1	ECM Glycoproteins	Core matrisome
TNC	ECM Glycoproteins	Core matrisome
TNFAIP6	ECM Glycoproteins	Core matrisome
TNN	ECM Glycoproteins	Core matrisome
TNR	ECM Glycoproteins	Core matrisome
TNXA	ECM Glycoproteins	Core matrisome
TNXB	ECM Glycoproteins	Core matrisome
TSKU	ECM Glycoproteins	Core matrisome
VIT	ECM Glycoproteins	Core matrisome
VTN	ECM Glycoproteins	Core matrisome
VWA1	ECM Glycoproteins	Core matrisome
VWA2	ECM Glycoproteins	Core matrisome
VWA3A	ECM Glycoproteins	Core matrisome
VWA3B	ECM Glycoproteins	Core matrisome
VWA5A	ECM Glycoproteins	Core matrisome
VWA5B1	ECM Glycoproteins	Core matrisome
VWA5B2	ECM Glycoproteins	Core matrisome
VWCE	ECM Glycoproteins	Core matrisome
VWDE	ECM Glycoproteins	Core matrisome
VWF	ECM Glycoproteins	Core matrisome
WISP1	ECM Glycoproteins	Core matrisome
WISP2	ECM Glycoproteins	Core matrisome
WISP3	ECM Glycoproteins	Core matrisome
ZP1	ECM Glycoproteins	Core matrisome
ZP2	ECM Glycoproteins	Core matrisome
ZP3	ECM Glycoproteins	Core matrisome
ZP4	ECM Glycoproteins	Core matrisome
ZPLD1	ECM Glycoproteins	Core matrisome
COL10A1	Collagens	Core matrisome
COL11A1	Collagens	Core matrisome
COL11A2	Collagens	Core matrisome
COL12A1	Collagens	Core matrisome
COL13A1	Collagens	Core matrisome
COL14A1	Collagens	Core matrisome
COL15A1	Collagens	Core matrisome
COL16A1	Collagens	Core matrisome
COL17A1	Collagens	Core matrisome
COL18A1	Collagens	Core matrisome
COL19A1	Collagens	Core matrisome
COL1A1	Collagens	Core matrisome
COL1A2	Collagens	Core matrisome
COL20A1	Collagens	Core matrisome
COL21A1	Collagens	Core matrisome
COL22A1	Collagens	Core matrisome
COL23A1	Collagens	Core matrisome
COL24A1	Collagens	Core matrisome
COL25A1	Collagens	Core matrisome
COL27A1	Collagens	Core matrisome
COL28A1	Collagens	Core matrisome
COL2A1	Collagens	Core matrisome
COL3A1	Collagens	Core matrisome
COL4A1	Collagens	Core matrisome
COL4A2	Collagens	Core matrisome
COL4A3	Collagens	Core matrisome
COL4A4	Collagens	Core matrisome
COL4A5	Collagens	Core matrisome
COL4A6	Collagens	Core matrisome
COL5A1	Collagens	Core matrisome
COL5A2	Collagens	Core matrisome
COL5A3	Collagens	Core matrisome
COL6A1	Collagens	Core matrisome
COL6A2	Collagens	Core matrisome
COL6A3	Collagens	Core matrisome
COL6A4P1	Collagens	Core matrisome
COL6A4P2	Collagens	Core matrisome
COL6A5	Collagens	Core matrisome
COL6A6	Collagens	Core matrisome
COL7A1	Collagens	Core matrisome
COL8A1	Collagens	Core matrisome
COL8A2	Collagens	Core matrisome
COL9A1	Collagens	Core matrisome
COL9A2	Collagens	Core matrisome
COL9A3	Collagens	Core matrisome
ACAN	Proteoglycans	Core matrisome
ASPN	Proteoglycans	Core matrisome
BCAN	Proteoglycans	Core matrisome
BGN	Proteoglycans	Core matrisome
CHAD	Proteoglycans	Core matrisome
CHADL	Proteoglycans	Core matrisome
DCN	Proteoglycans	Core matrisome
EPYC	Proteoglycans	Core matrisome
ESM1	Proteoglycans	Core matrisome
FMOD	Proteoglycans	Core matrisome
HAPLN1	Proteoglycans	Core matrisome
HAPLN2	Proteoglycans	Core matrisome
HAPLN3	Proteoglycans	Core matrisome
HAPLN4	Proteoglycans	Core matrisome
HSPG2	Proteoglycans	Core matrisome
IMPG1	Proteoglycans	Core matrisome
IMPG2	Proteoglycans	Core matrisome
KERA	Proteoglycans	Core matrisome
LUM	Proteoglycans	Core matrisome
NCAN	Proteoglycans	Core matrisome
NEPNP	Proteoglycans	Core matrisome
NYX	Proteoglycans	Core matrisome
OGN	Proteoglycans	Core matrisome
OMD	Proteoglycans	Core matrisome
OPTC	Proteoglycans	Core matrisome
PODN	Proteoglycans	Core matrisome
PODNL1	Proteoglycans	Core matrisome
PRELP	Proteoglycans	Core matrisome
PRG2	Proteoglycans	Core matrisome
PRG3	Proteoglycans	Core matrisome
PRG4	Proteoglycans	Core matrisome
SPOCK1	Proteoglycans	Core matrisome
SPOCK2	Proteoglycans	Core matrisome
SPOCK3	Proteoglycans	Core matrisome
SRGN	Proteoglycans	Core matrisome
VCAN	Proteoglycans	Core matrisome
ANXA1	ECM-affiliated Proteins	Matrisome-associated
ANXA10	ECM-affiliated Proteins	Matrisome-associated
ANXA11	ECM-affiliated Proteins	Matrisome-associated
ANXA13	ECM-affiliated Proteins	Matrisome-associated
ANXA2	ECM-affiliated Proteins	Matrisome-associated
ANXA2P2	ECM-affiliated Proteins	Matrisome-associated
ANXA3	ECM-affiliated Proteins	Matrisome-associated
ANXA4	ECM-affiliated Proteins	Matrisome-associated
ANXA5	ECM-affiliated Proteins	Matrisome-associated
ANXA6	ECM-affiliated Proteins	Matrisome-associated
ANXA7	ECM-affiliated Proteins	Matrisome-associated
ANXA8	ECM-affiliated Proteins	Matrisome-associated
ANXA8L1	ECM-affiliated Proteins	Matrisome-associated
ANXA8L2	ECM-affiliated Proteins	Matrisome-associated
ANXA9	ECM-affiliated Proteins	Matrisome-associated
BPIFA4P	ECM-affiliated Proteins	Matrisome-associated
C1QA	ECM-affiliated Proteins	Matrisome-associated
C1QB	ECM-affiliated Proteins	Matrisome-associated
C1QC	ECM-affiliated Proteins	Matrisome-associated
C1QL1	ECM-affiliated Proteins	Matrisome-associated
C1QL2	ECM-affiliated Proteins	Matrisome-associated
C1QL3	ECM-affiliated Proteins	Matrisome-associated
C1QL4	ECM-affiliated Proteins	Matrisome-associated
C1QTNF1	ECM-affiliated Proteins	Matrisome-associated
C1QTNF2	ECM-affiliated Proteins	Matrisome-associated
C1QTNF3	ECM-affiliated Proteins	Matrisome-associated
C1QTNF4	ECM-affiliated Proteins	Matrisome-associated
C1QTNF5	ECM-affiliated Proteins	Matrisome-associated
C1QTNF6	ECM-affiliated Proteins	Matrisome-associated
C1QTNF7	ECM-affiliated Proteins	Matrisome-associated
C1QTNF8	ECM-affiliated Proteins	Matrisome-associated
C1QTNF9	ECM-affiliated Proteins	Matrisome-associated
CD209	ECM-affiliated Proteins	Matrisome-associated
CLC	ECM-affiliated Proteins	Matrisome-associated
CLEC10A	ECM-affiliated Proteins	Matrisome-associated
CLEC11A	ECM-affiliated Proteins	Matrisome-associated
CLEC12A	ECM-affiliated Proteins	Matrisome-associated
CLEC12B	ECM-affiliated Proteins	Matrisome-associated
CLEC14A	ECM-affiliated Proteins	Matrisome-associated
CLEC17A	ECM-affiliated Proteins	Matrisome-associated
CLEC18A	ECM-affiliated Proteins	Matrisome-associated
CLEC18B	ECM-affiliated Proteins	Matrisome-associated
CLEC18C	ECM-affiliated Proteins	Matrisome-associated
CLEC19A	ECM-affiliated Proteins	Matrisome-associated
CLEC1A	ECM-affiliated Proteins	Matrisome-associated
CLEC1B	ECM-affiliated Proteins	Matrisome-associated
CLEC2A	ECM-affiliated Proteins	Matrisome-associated
CLEC2B	ECM-affiliated Proteins	Matrisome-associated
CLEC2D	ECM-affiliated Proteins	Matrisome-associated
CLEC2L	ECM-affiliated Proteins	Matrisome-associated
CLEC3A	ECM-affiliated Proteins	Matrisome-associated
CLEC3B	ECM-affiliated Proteins	Matrisome-associated
CLEC4A	ECM-affiliated Proteins	Matrisome-associated
CLEC4C	ECM-affiliated Proteins	Matrisome-associated
CLEC4D	ECM-affiliated Proteins	Matrisome-associated
CLEC4E	ECM-affiliated Proteins	Matrisome-associated
CLEC4F	ECM-affiliated Proteins	Matrisome-associated
CLEC4G	ECM-affiliated Proteins	Matrisome-associated
CLEC4M	ECM-affiliated Proteins	Matrisome-associated
CLEC5A	ECM-affiliated Proteins	Matrisome-associated
CLEC6A	ECM-affiliated Proteins	Matrisome-associated
CLEC7A	ECM-affiliated Proteins	Matrisome-associated
CLEC9A	ECM-affiliated Proteins	Matrisome-associated
COLEC10	ECM-affiliated Proteins	Matrisome-associated
COLEC11	ECM-affiliated Proteins	Matrisome-associated
COLEC12	ECM-affiliated Proteins	Matrisome-associated
CSPG4	ECM-affiliated Proteins	Matrisome-associated
CSPG5	ECM-affiliated Proteins	Matrisome-associated
ELFN1	ECM-affiliated Proteins	Matrisome-associated
ELFN2	ECM-affiliated Proteins	Matrisome-associated
EMCN	ECM-affiliated Proteins	Matrisome-associated
FCN1	ECM-affiliated Proteins	Matrisome-associated
FCN2	ECM-affiliated Proteins	Matrisome-associated
FCN3	ECM-affiliated Proteins	Matrisome-associated
FREM1	ECM-affiliated Proteins	Matrisome-associated
FREM2	ECM-affiliated Proteins	Matrisome-associated
FREM3	ECM-affiliated Proteins	Matrisome-associated
GPC1	ECM-affiliated Proteins	Matrisome-associated
GPC2	ECM-affiliated Proteins	Matrisome-associated
GPC3	ECM-affiliated Proteins	Matrisome-associated
GPC4	ECM-affiliated Proteins	Matrisome-associated
GPC5	ECM-affiliated Proteins	Matrisome-associated
GPC6	ECM-affiliated Proteins	Matrisome-associated
GREM1	ECM-affiliated Proteins	Matrisome-associated
GRIFIN	ECM-affiliated Proteins	Matrisome-associated
HPX	ECM-affiliated Proteins	Matrisome-associated
HSPC159	ECM-affiliated Proteins	Matrisome-associated
ITLN1	ECM-affiliated Proteins	Matrisome-associated
ITLN2	ECM-affiliated Proteins	Matrisome-associated
LGALS1	ECM-affiliated Proteins	Matrisome-associated
LGALS12	ECM-affiliated Proteins	Matrisome-associated
LGALS13	ECM-affiliated Proteins	Matrisome-associated
LGALS14	ECM-affiliated Proteins	Matrisome-associated
LGALS16	ECM-affiliated Proteins	Matrisome-associated
LGALS2	ECM-affiliated Proteins	Matrisome-associated
LGALS3	ECM-affiliated Proteins	Matrisome-associated
LGALS4	ECM-affiliated Proteins	Matrisome-associated
LGALS7	ECM-affiliated Proteins	Matrisome-associated
LGALS8	ECM-affiliated Proteins	Matrisome-associated
LGALS9	ECM-affiliated Proteins	Matrisome-associated
LGALS9B	ECM-affiliated Proteins	Matrisome-associated
LGALS9C	ECM-affiliated Proteins	Matrisome-associated
LMAN1	ECM-affiliated Proteins	Matrisome-associated
LMAN1L	ECM-affiliated Proteins	Matrisome-associated
LOC400696	ECM-affiliated Proteins	Matrisome-associated
LOC729792	ECM-affiliated Proteins	Matrisome-associated
MBL1P	ECM-affiliated Proteins	Matrisome-associated
MBL2	ECM-affiliated Proteins	Matrisome-associated
MUC1	ECM-affiliated Proteins	Matrisome-associated
MUC12	ECM-affiliated Proteins	Matrisome-associated
MUC13	ECM-affiliated Proteins	Matrisome-associated
MUC15	ECM-affiliated Proteins	Matrisome-associated
MUC16	ECM-affiliated Proteins	Matrisome-associated
MUC17	ECM-affiliated Proteins	Matrisome-associated
MUC19	ECM-affiliated Proteins	Matrisome-associated
MUC2	ECM-affiliated Proteins	Matrisome-associated
MUC20	ECM-affiliated Proteins	Matrisome-associated
MUC21	ECM-affiliated Proteins	Matrisome-associated
MUC3A	ECM-affiliated Proteins	Matrisome-associated
MUC4	ECM-affiliated Proteins	Matrisome-associated
MUC5AC	ECM-affiliated Proteins	Matrisome-associated
MUC5B	ECM-affiliated Proteins	Matrisome-associated
MUC6	ECM-affiliated Proteins	Matrisome-associated
MUC7	ECM-affiliated Proteins	Matrisome-associated
MUC8	ECM-affiliated Proteins	Matrisome-associated
MUCL1	ECM-affiliated Proteins	Matrisome-associated
NCRNA00083	ECM-affiliated Proteins	Matrisome-associated
OVGP1	ECM-affiliated Proteins	Matrisome-associated
PARM1	ECM-affiliated Proteins	Matrisome-associated
PLXDC1	ECM-affiliated Proteins	Matrisome-associated
PLXDC2	ECM-affiliated Proteins	Matrisome-associated
PLXNA1	ECM-affiliated Proteins	Matrisome-associated
PLXNA2	ECM-affiliated Proteins	Matrisome-associated
PLXNA3	ECM-affiliated Proteins	Matrisome-associated
PLXNA4	ECM-affiliated Proteins	Matrisome-associated
PLXNB1	ECM-affiliated Proteins	Matrisome-associated
PLXNB2	ECM-affiliated Proteins	Matrisome-associated
PLXNB3	ECM-affiliated Proteins	Matrisome-associated
PLXNC1	ECM-affiliated Proteins	Matrisome-associated
PLXND1	ECM-affiliated Proteins	Matrisome-associated
PROL1	ECM-affiliated Proteins	Matrisome-associated
REG1A	ECM-affiliated Proteins	Matrisome-associated
REG1B	ECM-affiliated Proteins	Matrisome-associated
REG3A	ECM-affiliated Proteins	Matrisome-associated
REG3G	ECM-affiliated Proteins	Matrisome-associated
REG4	ECM-affiliated Proteins	Matrisome-associated
SDC1	ECM-affiliated Proteins	Matrisome-associated
SDC2	ECM-affiliated Proteins	Matrisome-associated
SDC3	ECM-affiliated Proteins	Matrisome-associated
SDC4	ECM-affiliated Proteins	Matrisome-associated
SEMA3A	ECM-affiliated Proteins	Matrisome-associated
SEMA3B	ECM-affiliated Proteins	Matrisome-associated
SEMA3C	ECM-affiliated Proteins	Matrisome-associated
SEMA3D	ECM-affiliated Proteins	Matrisome-associated
SEMA3E	ECM-affiliated Proteins	Matrisome-associated
SEMA3F	ECM-affiliated Proteins	Matrisome-associated
SEMA3G	ECM-affiliated Proteins	Matrisome-associated
SEMA4A	ECM-affiliated Proteins	Matrisome-associated
SEMA4B	ECM-affiliated Proteins	Matrisome-associated
SEMA4C	ECM-affiliated Proteins	Matrisome-associated
SEMA4D	ECM-affiliated Proteins	Matrisome-associated
SEMA4F	ECM-affiliated Proteins	Matrisome-associated
SEMA4G	ECM-affiliated Proteins	Matrisome-associated
SEMA5A	ECM-affiliated Proteins	Matrisome-associated
SEMA5B	ECM-affiliated Proteins	Matrisome-associated
SEMA6A	ECM-affiliated Proteins	Matrisome-associated
SEMA6B	ECM-affiliated Proteins	Matrisome-associated
SEMA6C	ECM-affiliated Proteins	Matrisome-associated
SEMA6D	ECM-affiliated Proteins	Matrisome-associated
SEMA7A	ECM-affiliated Proteins	Matrisome-associated
SFTA2	ECM-affiliated Proteins	Matrisome-associated
SFTA3	ECM-affiliated Proteins	Matrisome-associated
SFTPA1	ECM-affiliated Proteins	Matrisome-associated
SFTPA2	ECM-affiliated Proteins	Matrisome-associated
SFTPB	ECM-affiliated Proteins	Matrisome-associated
SFTPC	ECM-affiliated Proteins	Matrisome-associated
SFTPD	ECM-affiliated Proteins	Matrisome-associated
A2M	ECM Regulators	Matrisome-associated
A2ML1	ECM Regulators	Matrisome-associated
ADAM1	ECM Regulators	Matrisome-associated
ADAM10	ECM Regulators	Matrisome-associated
ADAM11	ECM Regulators	Matrisome-associated
ADAM12	ECM Regulators	Matrisome-associated
ADAM15	ECM Regulators	Matrisome-associated
ADAM17	ECM Regulators	Matrisome-associated
ADAM18	ECM Regulators	Matrisome-associated
ADAM19	ECM Regulators	Matrisome-associated
ADAM2	ECM Regulators	Matrisome-associated
ADAM20	ECM Regulators	Matrisome-associated
ADAM21	ECM Regulators	Matrisome-associated
ADAM21P1	ECM Regulators	Matrisome-associated
ADAM22	ECM Regulators	Matrisome-associated
ADAM23	ECM Regulators	Matrisome-associated
ADAM28	ECM Regulators	Matrisome-associated
ADAM29	ECM Regulators	Matrisome-associated
ADAM30	ECM Regulators	Matrisome-associated
ADAM32	ECM Regulators	Matrisome-associated
ADAM33	ECM Regulators	Matrisome-associated
ADAM3A	ECM Regulators	Matrisome-associated
ADAM3B	ECM Regulators	Matrisome-associated
ADAM5P	ECM Regulators	Matrisome-associated
ADAM6	ECM Regulators	Matrisome-associated
ADAM7	ECM Regulators	Matrisome-associated
ADAM8	ECM Regulators	Matrisome-associated
ADAM9	ECM Regulators	Matrisome-associated
ADAMDEC1	ECM Regulators	Matrisome-associated
ADAMTS1	ECM Regulators	Matrisome-associated
ADAMTS10	ECM Regulators	Matrisome-associated
ADAMTS12	ECM Regulators	Matrisome-associated
ADAMTS13	ECM Regulators	Matrisome-associated
ADAMTS14	ECM Regulators	Matrisome-associated
ADAMTS15	ECM Regulators	Matrisome-associated
ADAMTS16	ECM Regulators	Matrisome-associated
ADAMTS17	ECM Regulators	Matrisome-associated
ADAMTS18	ECM Regulators	Matrisome-associated
ADAMTS19	ECM Regulators	Matrisome-associated
ADAMTS2	ECM Regulators	Matrisome-associated
ADAMTS20	ECM Regulators	Matrisome-associated
ADAMTS3	ECM Regulators	Matrisome-associated
ADAMTS4	ECM Regulators	Matrisome-associated
ADAMTS5	ECM Regulators	Matrisome-associated
ADAMTS6	ECM Regulators	Matrisome-associated
ADAMTS7	ECM Regulators	Matrisome-associated
ADAMTS8	ECM Regulators	Matrisome-associated
ADAMTS9	ECM Regulators	Matrisome-associated
ADAMTSL1	ECM Regulators	Matrisome-associated
ADAMTSL2	ECM Regulators	Matrisome-associated
ADAMTSL3	ECM Regulators	Matrisome-associated
ADAMTSL4	ECM Regulators	Matrisome-associated
ADAMTSL5	ECM Regulators	Matrisome-associated
AGT	ECM Regulators	Matrisome-associated
AMBP	ECM Regulators	Matrisome-associated
ASTL	ECM Regulators	Matrisome-associated
BMP1	ECM Regulators	Matrisome-associated
C17orf101	ECM Regulators	Matrisome-associated
C17orf58	ECM Regulators	Matrisome-associated
CD109	ECM Regulators	Matrisome-associated
CELA1	ECM Regulators	Matrisome-associated
CELA2A	ECM Regulators	Matrisome-associated
CELA2B	ECM Regulators	Matrisome-associated
CELA3A	ECM Regulators	Matrisome-associated
CELA3B	ECM Regulators	Matrisome-associated
CPAMD8	ECM Regulators	Matrisome-associated
CPN2	ECM Regulators	Matrisome-associated
CST1	ECM Regulators	Matrisome-associated
CST11	ECM Regulators	Matrisome-associated
CST2	ECM Regulators	Matrisome-associated
CST3	ECM Regulators	Matrisome-associated
CST4	ECM Regulators	Matrisome-associated
CST5	ECM Regulators	Matrisome-associated
CST6	ECM Regulators	Matrisome-associated
CST7	ECM Regulators	Matrisome-associated
CST8	ECM Regulators	Matrisome-associated
CST9	ECM Regulators	Matrisome-associated
CST9L	ECM Regulators	Matrisome-associated
CST9L2	ECM Regulators	Matrisome-associated
CSTA	ECM Regulators	Matrisome-associated
CSTB	ECM Regulators	Matrisome-associated
CSTL1	ECM Regulators	Matrisome-associated
CTSA	ECM Regulators	Matrisome-associated
CTSB	ECM Regulators	Matrisome-associated
CTSC	ECM Regulators	Matrisome-associated
CTSD	ECM Regulators	Matrisome-associated
CTSE	ECM Regulators	Matrisome-associated
CTSF	ECM Regulators	Matrisome-associated
CTSG	ECM Regulators	Matrisome-associated
CTSH	ECM Regulators	Matrisome-associated
CTSK	ECM Regulators	Matrisome-associated
CTSL1	ECM Regulators	Matrisome-associated
CTSL2	ECM Regulators	Matrisome-associated
CTSL3	ECM Regulators	Matrisome-associated
CTSLL6	ECM Regulators	Matrisome-associated
CTSO	ECM Regulators	Matrisome-associated
CTSS	ECM Regulators	Matrisome-associated
CTSW	ECM Regulators	Matrisome-associated
CTSZ	ECM Regulators	Matrisome-associated
EGLN1	ECM Regulators	Matrisome-associated
EGLN2	ECM Regulators	Matrisome-associated
EGLN3	ECM Regulators	Matrisome-associated
ELANE	ECM Regulators	Matrisome-associated
F10	ECM Regulators	Matrisome-associated
F12	ECM Regulators	Matrisome-associated
F13A1	ECM Regulators	Matrisome-associated
F13B	ECM Regulators	Matrisome-associated
F2	ECM Regulators	Matrisome-associated
F7	ECM Regulators	Matrisome-associated
F9	ECM Regulators	Matrisome-associated
HABP2	ECM Regulators	Matrisome-associated
HMSD	ECM Regulators	Matrisome-associated
HPSE	ECM Regulators	Matrisome-associated
HPSE2	ECM Regulators	Matrisome-associated
HRG	ECM Regulators	Matrisome-associated
HTRA1	ECM Regulators	Matrisome-associated
HTRA3	ECM Regulators	Matrisome-associated
HTRA4	ECM Regulators	Matrisome-associated
HYAL1	ECM Regulators	Matrisome-associated
HYAL2	ECM Regulators	Matrisome-associated
HYAL3	ECM Regulators	Matrisome-associated
HYAL4	ECM Regulators	Matrisome-associated
HYALP1	ECM Regulators	Matrisome-associated
ITIH1	ECM Regulators	Matrisome-associated
ITIH2	ECM Regulators	Matrisome-associated
ITIH3	ECM Regulators	Matrisome-associated
ITIH4	ECM Regulators	Matrisome-associated
ITIH5	ECM Regulators	Matrisome-associated
ITIH5L	ECM Regulators	Matrisome-associated
KAZALD1	ECM Regulators	Matrisome-associated
KNG1	ECM Regulators	Matrisome-associated
KY	ECM Regulators	Matrisome-associated
LEPRE1	ECM Regulators	Matrisome-associated
LEPREL1	ECM Regulators	Matrisome-associated
LEPREL2	ECM Regulators	Matrisome-associated
LOC100133189	ECM Regulators	Matrisome-associated
LOC644021	ECM Regulators	Matrisome-associated
LOC728715	ECM Regulators	Matrisome-associated
LOX	ECM Regulators	Matrisome-associated
LOXL1	ECM Regulators	Matrisome-associated
LOXL2	ECM Regulators	Matrisome-associated
LOXL3	ECM Regulators	Matrisome-associated
LOXL4	ECM Regulators	Matrisome-associated
LPA	ECM Regulators	Matrisome-associated
LPAL2	ECM Regulators	Matrisome-associated
MASP1	ECM Regulators	Matrisome-associated
MASP2	ECM Regulators	Matrisome-associated
MEP1A	ECM Regulators	Matrisome-associated
MEP1B	ECM Regulators	Matrisome-associated
MMP1	ECM Regulators	Matrisome-associated
MMP10	ECM Regulators	Matrisome-associated
MMP11	ECM Regulators	Matrisome-associated
MMP12	ECM Regulators	Matrisome-associated
MMP13	ECM Regulators	Matrisome-associated
MMP14	ECM Regulators	Matrisome-associated
MMP15	ECM Regulators	Matrisome-associated
MMP16	ECM Regulators	Matrisome-associated
MMP17	ECM Regulators	Matrisome-associated
MMP19	ECM Regulators	Matrisome-associated
MMP2	ECM Regulators	Matrisome-associated
MMP20	ECM Regulators	Matrisome-associated
MMP21	ECM Regulators	Matrisome-associated
MMP23B	ECM Regulators	Matrisome-associated
MMP24	ECM Regulators	Matrisome-associated
MMP25	ECM Regulators	Matrisome-associated
MMP26	ECM Regulators	Matrisome-associated
MMP27	ECM Regulators	Matrisome-associated
MMP28	ECM Regulators	Matrisome-associated
MMP3	ECM Regulators	Matrisome-associated
MMP7	ECM Regulators	Matrisome-associated
MMP8	ECM Regulators	Matrisome-associated
MMP9	ECM Regulators	Matrisome-associated
NGLY1	ECM Regulators	Matrisome-associated
OGFOD1	ECM Regulators	Matrisome-associated
OGFOD2	ECM Regulators	Matrisome-associated
OVOS1	ECM Regulators	Matrisome-associated
OVOS2	ECM Regulators	Matrisome-associated
P4HA1	ECM Regulators	Matrisome-associated
P4HA2	ECM Regulators	Matrisome-associated
P4HA3	ECM Regulators	Matrisome-associated
P4HTM	ECM Regulators	Matrisome-associated
PAMR1	ECM Regulators	Matrisome-associated
PAPPA	ECM Regulators	Matrisome-associated
PAPPA2	ECM Regulators	Matrisome-associated
PCSK5	ECM Regulators	Matrisome-associated
PCSK6	ECM Regulators	Matrisome-associated
PI3	ECM Regulators	Matrisome-associated
PLAT	ECM Regulators	Matrisome-associated
PLAU	ECM Regulators	Matrisome-associated
PLG	ECM Regulators	Matrisome-associated
PLOD1	ECM Regulators	Matrisome-associated
PLOD2	ECM Regulators	Matrisome-associated
PLOD3	ECM Regulators	Matrisome-associated
PRSS1	ECM Regulators	Matrisome-associated
PRSS12	ECM Regulators	Matrisome-associated
PRSS2	ECM Regulators	Matrisome-associated
PRSS3	ECM Regulators	Matrisome-associated
PRSS7	ECM Regulators	Matrisome-associated
PZP	ECM Regulators	Matrisome-associated
SERPINA1	ECM Regulators	Matrisome-associated
SERPINA10	ECM Regulators	Matrisome-associated
SERPINA11	ECM Regulators	Matrisome-associated
SERPINA12	ECM Regulators	Matrisome-associated
SERPINA13	ECM Regulators	Matrisome-associated
SERPINA2	ECM Regulators	Matrisome-associated
SERPINA3	ECM Regulators	Matrisome-associated
SERPINA4	ECM Regulators	Matrisome-associated
SERPINA5	ECM Regulators	Matrisome-associated
SERPINA6	ECM Regulators	Matrisome-associated
SERPINA7	ECM Regulators	Matrisome-associated
SERPINA9	ECM Regulators	Matrisome-associated
SERPINB1	ECM Regulators	Matrisome-associated
SERPINB10	ECM Regulators	Matrisome-associated
SERPINB11	ECM Regulators	Matrisome-associated
SERPINB12	ECM Regulators	Matrisome-associated
SERPINB13	ECM Regulators	Matrisome-associated
SERPINB2	ECM Regulators	Matrisome-associated
SERPINB3	ECM Regulators	Matrisome-associated
SERPINB4	ECM Regulators	Matrisome-associated
SERPINB5	ECM Regulators	Matrisome-associated
SERPINB6	ECM Regulators	Matrisome-associated
SERPINB7	ECM Regulators	Matrisome-associated
SERPINB8	ECM Regulators	Matrisome-associated
SERPINB9	ECM Regulators	Matrisome-associated
SERPINC1	ECM Regulators	Matrisome-associated
SERPIND1	ECM Regulators	Matrisome-associated
SERPINE1	ECM Regulators	Matrisome-associated
SERPINE2	ECM Regulators	Matrisome-associated
SERPINE3	ECM Regulators	Matrisome-associated
SERPINF1	ECM Regulators	Matrisome-associated
SERPINF2	ECM Regulators	Matrisome-associated
SERPING1	ECM Regulators	Matrisome-associated
SERPINH1	ECM Regulators	Matrisome-associated
SERPINI1	ECM Regulators	Matrisome-associated
SERPINI2	ECM Regulators	Matrisome-associated
SLPI	ECM Regulators	Matrisome-associated
SPAM1	ECM Regulators	Matrisome-associated
ST14	ECM Regulators	Matrisome-associated
SULF1	ECM Regulators	Matrisome-associated
SULF2	ECM Regulators	Matrisome-associated
TGM1	ECM Regulators	Matrisome-associated
TGM2	ECM Regulators	Matrisome-associated
TGM3	ECM Regulators	Matrisome-associated
TGM4	ECM Regulators	Matrisome-associated
TGM5	ECM Regulators	Matrisome-associated
TGM6	ECM Regulators	Matrisome-associated
TGM7	ECM Regulators	Matrisome-associated
TIMP1	ECM Regulators	Matrisome-associated
TIMP2	ECM Regulators	Matrisome-associated
TIMP3	ECM Regulators	Matrisome-associated
TIMP4	ECM Regulators	Matrisome-associated
TLL1	ECM Regulators	Matrisome-associated
TLL2	ECM Regulators	Matrisome-associated
TRY5	ECM Regulators	Matrisome-associated
AMH	Secreted Factors	Matrisome-associated
ANGPT1	Secreted Factors	Matrisome-associated
ANGPT2	Secreted Factors	Matrisome-associated
ANGPT4	Secreted Factors	Matrisome-associated
ANGPTL1	Secreted Factors	Matrisome-associated
ANGPTL2	Secreted Factors	Matrisome-associated
ANGPTL3	Secreted Factors	Matrisome-associated
ANGPTL4	Secreted Factors	Matrisome-associated
ANGPTL5	Secreted Factors	Matrisome-associated
ANGPTL6	Secreted Factors	Matrisome-associated
ANGPTL7	Secreted Factors	Matrisome-associated
AREG	Secreted Factors	Matrisome-associated
ARTN	Secreted Factors	Matrisome-associated
BDNF	Secreted Factors	Matrisome-associated
BMP10	Secreted Factors	Matrisome-associated
BMP15	Secreted Factors	Matrisome-associated
BMP2	Secreted Factors	Matrisome-associated
BMP3	Secreted Factors	Matrisome-associated
BMP4	Secreted Factors	Matrisome-associated
BMP5	Secreted Factors	Matrisome-associated
BMP6	Secreted Factors	Matrisome-associated
BMP7	Secreted Factors	Matrisome-associated
BMP8A	Secreted Factors	Matrisome-associated
BMP8B	Secreted Factors	Matrisome-associated
BTC	Secreted Factors	Matrisome-associated
CBLN1	Secreted Factors	Matrisome-associated
CBLN2	Secreted Factors	Matrisome-associated
CBLN3	Secreted Factors	Matrisome-associated
CBLN4	Secreted Factors	Matrisome-associated
CCBE1	Secreted Factors	Matrisome-associated
CCL1	Secreted Factors	Matrisome-associated
CCL11	Secreted Factors	Matrisome-associated
CCL13	Secreted Factors	Matrisome-associated
CCL14	Secreted Factors	Matrisome-associated
CCL15	Secreted Factors	Matrisome-associated
CCL16	Secreted Factors	Matrisome-associated
CCL17	Secreted Factors	Matrisome-associated
CCL18	Secreted Factors	Matrisome-associated
CCL19	Secreted Factors	Matrisome-associated
CCL2	Secreted Factors	Matrisome-associated
CCL20	Secreted Factors	Matrisome-associated
CCL21	Secreted Factors	Matrisome-associated
CCL22	Secreted Factors	Matrisome-associated
CCL23	Secreted Factors	Matrisome-associated
CCL24	Secreted Factors	Matrisome-associated
CCL25	Secreted Factors	Matrisome-associated
CCL26	Secreted Factors	Matrisome-associated
CCL27	Secreted Factors	Matrisome-associated
CCL28	Secreted Factors	Matrisome-associated
CCL3	Secreted Factors	Matrisome-associated
CCL3L3	Secreted Factors	Matrisome-associated
CCL4	Secreted Factors	Matrisome-associated
CCL4L1	Secreted Factors	Matrisome-associated
CCL4L2	Secreted Factors	Matrisome-associated
CCL5	Secreted Factors	Matrisome-associated
CCL7	Secreted Factors	Matrisome-associated
CCL8	Secreted Factors	Matrisome-associated
CFC1	Secreted Factors	Matrisome-associated
CFC1B	Secreted Factors	Matrisome-associated
CHRD	Secreted Factors	Matrisome-associated
CHRDL1	Secreted Factors	Matrisome-associated
CHRDL2	Secreted Factors	Matrisome-associated
CLCF1	Secreted Factors	Matrisome-associated
CNTF	Secreted Factors	Matrisome-associated
CRHBP	Secreted Factors	Matrisome-associated
CRLF1	Secreted Factors	Matrisome-associated
CRLF3	Secreted Factors	Matrisome-associated
CRNN	Secreted Factors	Matrisome-associated
CSF1	Secreted Factors	Matrisome-associated
CSF2	Secreted Factors	Matrisome-associated
CSF3	Secreted Factors	Matrisome-associated
CSH1	Secreted Factors	Matrisome-associated
CSH2	Secreted Factors	Matrisome-associated
CSHL1	Secreted Factors	Matrisome-associated
CTF1	Secreted Factors	Matrisome-associated
CTF2P	Secreted Factors	Matrisome-associated
CX3CL1	Secreted Factors	Matrisome-associated
CXCL1	Secreted Factors	Matrisome-associated
CXCL10	Secreted Factors	Matrisome-associated
CXCL11	Secreted Factors	Matrisome-associated
CXCL12	Secreted Factors	Matrisome-associated
CXCL13	Secreted Factors	Matrisome-associated
CXCL14	Secreted Factors	Matrisome-associated
CXCL2	Secreted Factors	Matrisome-associated
CXCL3	Secreted Factors	Matrisome-associated
CXCL5	Secreted Factors	Matrisome-associated
CXCL6	Secreted Factors	Matrisome-associated
CXCL9	Secreted Factors	Matrisome-associated
DHH	Secreted Factors	Matrisome-associated
EBI3	Secreted Factors	Matrisome-associated
EDA	Secreted Factors	Matrisome-associated
EGF	Secreted Factors	Matrisome-associated
EGFL6	Secreted Factors	Matrisome-associated
EGFL7	Secreted Factors	Matrisome-associated
EGFL8	Secreted Factors	Matrisome-associated
EPGN	Secreted Factors	Matrisome-associated
EPO	Secreted Factors	Matrisome-associated
EREG	Secreted Factors	Matrisome-associated
FAM5B	Secreted Factors	Matrisome-associated
FAM5C	Secreted Factors	Matrisome-associated
FASLG	Secreted Factors	Matrisome-associated
FGF1	Secreted Factors	Matrisome-associated
FGF10	Secreted Factors	Matrisome-associated
FGF11	Secreted Factors	Matrisome-associated
FGF12	Secreted Factors	Matrisome-associated
FGF13	Secreted Factors	Matrisome-associated
FGF14	Secreted Factors	Matrisome-associated
FGF16	Secreted Factors	Matrisome-associated
FGF17	Secreted Factors	Matrisome-associated
FGF18	Secreted Factors	Matrisome-associated
FGF19	Secreted Factors	Matrisome-associated
FGF2	Secreted Factors	Matrisome-associated
FGF20	Secreted Factors	Matrisome-associated
FGF21	Secreted Factors	Matrisome-associated
FGF22	Secreted Factors	Matrisome-associated
FGF23	Secreted Factors	Matrisome-associated
FGF3	Secreted Factors	Matrisome-associated
FGF4	Secreted Factors	Matrisome-associated
FGF5	Secreted Factors	Matrisome-associated
FGF6	Secreted Factors	Matrisome-associated
FGF7	Secreted Factors	Matrisome-associated
FGF7P2	Secreted Factors	Matrisome-associated
FGF8	Secreted Factors	Matrisome-associated
FGF9	Secreted Factors	Matrisome-associated
FGFBP1	Secreted Factors	Matrisome-associated
FGFBP2	Secreted Factors	Matrisome-associated
FGFBP3	Secreted Factors	Matrisome-associated
FIGF	Secreted Factors	Matrisome-associated
FLG	Secreted Factors	Matrisome-associated
FLG2	Secreted Factors	Matrisome-associated
FLT3LG	Secreted Factors	Matrisome-associated
FRZB	Secreted Factors	Matrisome-associated
FST	Secreted Factors	Matrisome-associated
FSTL1	Secreted Factors	Matrisome-associated
FSTL3	Secreted Factors	Matrisome-associated
GDF1	Secreted Factors	Matrisome-associated
GDF10	Secreted Factors	Matrisome-associated
GDF11	Secreted Factors	Matrisome-associated
GDF15	Secreted Factors	Matrisome-associated
GDF2	Secreted Factors	Matrisome-associated
GDF3	Secreted Factors	Matrisome-associated
GDF5	Secreted Factors	Matrisome-associated
GDF6	Secreted Factors	Matrisome-associated
GDF7	Secreted Factors	Matrisome-associated
GDF9	Secreted Factors	Matrisome-associated
GDNF	Secreted Factors	Matrisome-associated
GH1	Secreted Factors	Matrisome-associated
GH2	Secreted Factors	Matrisome-associated
HBEGF	Secreted Factors	Matrisome-associated
HCFC1	Secreted Factors	Matrisome-associated
HCFC2	Secreted Factors	Matrisome-associated
HGF	Secreted Factors	Matrisome-associated
HGFAC	Secreted Factors	Matrisome-associated
HHIP	Secreted Factors	Matrisome-associated
HRNR	Secreted Factors	Matrisome-associated
IFNA1	Secreted Factors	Matrisome-associated
IFNA10	Secreted Factors	Matrisome-associated
IFNA13	Secreted Factors	Matrisome-associated
IFNA14	Secreted Factors	Matrisome-associated
IFNA16	Secreted Factors	Matrisome-associated
IFNA17	Secreted Factors	Matrisome-associated
IFNA2	Secreted Factors	Matrisome-associated
IFNA21	Secreted Factors	Matrisome-associated
IFNA4	Secreted Factors	Matrisome-associated
IFNA5	Secreted Factors	Matrisome-associated
IFNA6	Secreted Factors	Matrisome-associated
IFNA7	Secreted Factors	Matrisome-associated
IFNA8	Secreted Factors	Matrisome-associated
IFNB1	Secreted Factors	Matrisome-associated
IFNE	Secreted Factors	Matrisome-associated
IFNG	Secreted Factors	Matrisome-associated
IFNK	Secreted Factors	Matrisome-associated
IFNW1	Secreted Factors	Matrisome-associated
IGF1	Secreted Factors	Matrisome-associated
IGF2	Secreted Factors	Matrisome-associated
IHH	Secreted Factors	Matrisome-associated
IL10	Secreted Factors	Matrisome-associated
IL11	Secreted Factors	Matrisome-associated
IL12A	Secreted Factors	Matrisome-associated
IL12B	Secreted Factors	Matrisome-associated
IL13	Secreted Factors	Matrisome-associated
IL15	Secreted Factors	Matrisome-associated
IL16	Secreted Factors	Matrisome-associated
IL17A	Secreted Factors	Matrisome-associated
IL17B	Secreted Factors	Matrisome-associated
IL17C	Secreted Factors	Matrisome-associated
IL17D	Secreted Factors	Matrisome-associated
IL17F	Secreted Factors	Matrisome-associated
IL18	Secreted Factors	Matrisome-associated
IL19	Secreted Factors	Matrisome-associated
IL1A	Secreted Factors	Matrisome-associated
IL1B	Secreted Factors	Matrisome-associated
IL1F10	Secreted Factors	Matrisome-associated
IL1F5	Secreted Factors	Matrisome-associated
IL1F6	Secreted Factors	Matrisome-associated
IL1F7	Secreted Factors	Matrisome-associated
IL1F8	Secreted Factors	Matrisome-associated
IL1F9	Secreted Factors	Matrisome-associated
IL1RN	Secreted Factors	Matrisome-associated
IL2	Secreted Factors	Matrisome-associated
IL20	Secreted Factors	Matrisome-associated
IL22	Secreted Factors	Matrisome-associated
IL23A	Secreted Factors	Matrisome-associated
IL24	Secreted Factors	Matrisome-associated
IL25	Secreted Factors	Matrisome-associated
IL26	Secreted Factors	Matrisome-associated
IL3	Secreted Factors	Matrisome-associated
IL34	Secreted Factors	Matrisome-associated
IL4	Secreted Factors	Matrisome-associated
IL5	Secreted Factors	Matrisome-associated
IL6	Secreted Factors	Matrisome-associated
IL7	Secreted Factors	Matrisome-associated
IL8	Secreted Factors	Matrisome-associated
IL9	Secreted Factors	Matrisome-associated
INHA	Secreted Factors	Matrisome-associated
INHBA	Secreted Factors	Matrisome-associated
INHBB	Secreted Factors	Matrisome-associated
INHBC	Secreted Factors	Matrisome-associated
INHBE	Secreted Factors	Matrisome-associated
INS	Secreted Factors	Matrisome-associated
INS-IGF2	Secreted Factors	Matrisome-associated
INSL3	Secreted Factors	Matrisome-associated
INSL5	Secreted Factors	Matrisome-associated
INSL6	Secreted Factors	Matrisome-associated
ISM1	Secreted Factors	Matrisome-associated
ISM2	Secreted Factors	Matrisome-associated
KGFLP1	Secreted Factors	Matrisome-associated
KGFLP2	Secreted Factors	Matrisome-associated
KITLG	Secreted Factors	Matrisome-associated
LEFTY1	Secreted Factors	Matrisome-associated
LEFTY2	Secreted Factors	Matrisome-associated
LEP	Secreted Factors	Matrisome-associated
LIF	Secreted Factors	Matrisome-associated
LTA	Secreted Factors	Matrisome-associated
LTB	Secreted Factors	Matrisome-associated
MDK	Secreted Factors	Matrisome-associated
MEGF10	Secreted Factors	Matrisome-associated
MEGF11	Secreted Factors	Matrisome-associated
MEGF6	Secreted Factors	Matrisome-associated
MEGF8	Secreted Factors	Matrisome-associated
MEGF9	Secreted Factors	Matrisome-associated
MST1	Secreted Factors	Matrisome-associated
MST1P2	Secreted Factors	Matrisome-associated
MST1P9	Secreted Factors	Matrisome-associated
MSTN	Secreted Factors	Matrisome-associated
NGF	Secreted Factors	Matrisome-associated
NODAL	Secreted Factors	Matrisome-associated
NRG1	Secreted Factors	Matrisome-associated
NRG2	Secreted Factors	Matrisome-associated
NRG3	Secreted Factors	Matrisome-associated
NRG4	Secreted Factors	Matrisome-associated
NRTN	Secreted Factors	Matrisome-associated
NTF3	Secreted Factors	Matrisome-associated
NTF4	Secreted Factors	Matrisome-associated
NTF6B	Secreted Factors	Matrisome-associated
OSM	Secreted Factors	Matrisome-associated
PDGFA	Secreted Factors	Matrisome-associated
PDGFB	Secreted Factors	Matrisome-associated
PDGFC	Secreted Factors	Matrisome-associated
PDGFD	Secreted Factors	Matrisome-associated
PF4	Secreted Factors	Matrisome-associated
PF4V1	Secreted Factors	Matrisome-associated
PGF	Secreted Factors	Matrisome-associated
PIK3IP1	Secreted Factors	Matrisome-associated
PPBP	Secreted Factors	Matrisome-associated
PPBPL1	Secreted Factors	Matrisome-associated
PRL	Secreted Factors	Matrisome-associated
PSPN	Secreted Factors	Matrisome-associated
PTN	Secreted Factors	Matrisome-associated
RP11-45B20.2	Secreted Factors	Matrisome-associated
RPTN	Secreted Factors	Matrisome-associated
S100A1	Secreted Factors	Matrisome-associated
S100A10	Secreted Factors	Matrisome-associated
S100A11	Secreted Factors	Matrisome-associated
S100A12	Secreted Factors	Matrisome-associated
S100A13	Secreted Factors	Matrisome-associated
S100A14	Secreted Factors	Matrisome-associated
S100A16	Secreted Factors	Matrisome-associated
S100A2	Secreted Factors	Matrisome-associated
S100A3	Secreted Factors	Matrisome-associated
S100A4	Secreted Factors	Matrisome-associated
S100A5	Secreted Factors	Matrisome-associated
S100A6	Secreted Factors	Matrisome-associated
S100A7	Secreted Factors	Matrisome-associated
S100A7A	Secreted Factors	Matrisome-associated
S100A7L2	Secreted Factors	Matrisome-associated
S100A8	Secreted Factors	Matrisome-associated
S100A9	Secreted Factors	Matrisome-associated
S100B	Secreted Factors	Matrisome-associated
S100G	Secreted Factors	Matrisome-associated
S100P	Secreted Factors	Matrisome-associated
S100Z	Secreted Factors	Matrisome-associated
SCUBE1	Secreted Factors	Matrisome-associated
SCUBE2	Secreted Factors	Matrisome-associated
SCUBE3	Secreted Factors	Matrisome-associated
SFRP1	Secreted Factors	Matrisome-associated
SFRP2	Secreted Factors	Matrisome-associated
SFRP4	Secreted Factors	Matrisome-associated
SFRP5	Secreted Factors	Matrisome-associated
SHH	Secreted Factors	Matrisome-associated
TCHH	Secreted Factors	Matrisome-associated
TCHHL1	Secreted Factors	Matrisome-associated
TDGF1	Secreted Factors	Matrisome-associated
TGFA	Secreted Factors	Matrisome-associated
TGFB1	Secreted Factors	Matrisome-associated
TGFB2	Secreted Factors	Matrisome-associated
TGFB3	Secreted Factors	Matrisome-associated
THPO	Secreted Factors	Matrisome-associated
TNF	Secreted Factors	Matrisome-associated
TNFSF10	Secreted Factors	Matrisome-associated
TNFSF11	Secreted Factors	Matrisome-associated
TNFSF12	Secreted Factors	Matrisome-associated
TNFSF12-TNFSF13	Secreted Factors	Matrisome-associated
TNFSF13	Secreted Factors	Matrisome-associated
TNFSF13B	Secreted Factors	Matrisome-associated
TNFSF14	Secreted Factors	Matrisome-associated
TNFSF15	Secreted Factors	Matrisome-associated
TNFSF18	Secreted Factors	Matrisome-associated
TNFSF4	Secreted Factors	Matrisome-associated
TNFSF8	Secreted Factors	Matrisome-associated
TNFSF9	Secreted Factors	Matrisome-associated
TPO	Secreted Factors	Matrisome-associated
UNQ5830	Secreted Factors	Matrisome-associated
VEGFA	Secreted Factors	Matrisome-associated
VEGFB	Secreted Factors	Matrisome-associated
VEGFC	Secreted Factors	Matrisome-associated
VWC2	Secreted Factors	Matrisome-associated
VWC2L	Secreted Factors	Matrisome-associated
WFIKKN1	Secreted Factors	Matrisome-associated
WFIKKN2	Secreted Factors	Matrisome-associated
WIF1	Secreted Factors	Matrisome-associated
WNT1	Secreted Factors	Matrisome-associated
WNT10A	Secreted Factors	Matrisome-associated
WNT10B	Secreted Factors	Matrisome-associated
WNT11	Secreted Factors	Matrisome-associated
WNT16	Secreted Factors	Matrisome-associated
WNT2	Secreted Factors	Matrisome-associated
WNT2B	Secreted Factors	Matrisome-associated
WNT3	Secreted Factors	Matrisome-associated
WNT3A	Secreted Factors	Matrisome-associated
WNT4	Secreted Factors	Matrisome-associated
WNT5A	Secreted Factors	Matrisome-associated
WNT5B	Secreted Factors	Matrisome-associated
WNT6	Secreted Factors	Matrisome-associated
WNT7A	Secreted Factors	Matrisome-associated
WNT7B	Secreted Factors	Matrisome-associated
WNT8A	Secreted Factors	Matrisome-associated
WNT8B	Secreted Factors	Matrisome-associated
WNT9A	Secreted Factors	Matrisome-associated
WNT9B	Secreted Factors	Matrisome-associated
XCL1	Secreted Factors	Matrisome-associated
XCL2	Secreted Factors	Matrisome-associated
ZFP91	Secreted Factors	Matrisome-associated
		* FACIT: Fibrillar-Associated Collagen with Interrupted Triple helix
		* Basement Membrane: includes the proteins forming the basement membrane toolkit

## Sheet: 2.3 ECM vs MATRISOME
128 Common elements between"ECM" and "Human Matrisome"	76 Core matrisome	16 Matrix affiliated	24 Matrix regulatory	12 Secreted factors	18 Collagens	46 Glycoproteins	12 Proteoglycans
A2M			Matrix regulatory
ACAN	Core Matrisome						Proteoglycan
ADAMDEC1			Matrix regulatory
AGRN	Core Matrisome					Glycoprotein
AMBP			Matrix regulatory
ANXA1		Matrix affiliated
ANXA11		Matrix affiliated
ANXA6		Matrix affiliated
ANXA7		Matrix affiliated
ASPN	Core Matrisome						Proteoglycan
BGN	Core Matrisome						Proteoglycan
C1QB		Matrix affiliated
C1QC		Matrix affiliated
COL11A1	Core Matrisome				Collagens
COL12A1	Core Matrisome				Collagens
COL14A1	Core Matrisome				Collagens
COL15A1	Core Matrisome				Collagens
COL18A1	Core Matrisome				Collagens
COL1A1	Core Matrisome				Collagens
COL1A2	Core Matrisome				Collagens
COL28A1	Core Matrisome				Collagens
COL3A1	Core Matrisome				Collagens
COL4A1	Core Matrisome				Collagens
COL4A2	Core Matrisome				Collagens
COL5A1	Core Matrisome				Collagens
COL5A2	Core Matrisome				Collagens
COL5A3	Core Matrisome				Collagens
COL6A1	Core Matrisome				Collagens
COL6A2	Core Matrisome				Collagens
COL6A3	Core Matrisome				Collagens
COL7A1	Core Matrisome				Collagens
CSTB			Matrix regulatory
CTSB			Matrix regulatory
CTSD			Matrix regulatory
CTSG			Matrix regulatory
DCN	Core Matrisome						Proteoglycan
DMBT1	Core Matrisome					Glycoprotein
DPT	Core Matrisome					Glycoprotein
EFEMP1	Core Matrisome					Glycoprotein
ELANE			Matrix regulatory
EMILIN1	Core Matrisome					Glycoprotein
EMILIN2	Core Matrisome					Glycoprotein
F2			Matrix regulatory
F9			Matrix regulatory
FBLN1	Core Matrisome					Glycoprotein
FBLN5	Core Matrisome					Glycoprotein
FBN1	Core Matrisome					Glycoprotein
FBN2	Core Matrisome					Glycoprotein
FGA	Core Matrisome					Glycoprotein
FGB	Core Matrisome					Glycoprotein
FGG	Core Matrisome					Glycoprotein
FGL2	Core Matrisome					Glycoprotein
FN1	Core Matrisome					Glycoprotein
HAPLN1	Core Matrisome						Proteoglycan
HCFC1				Secreted factor
HRG			Matrix regulatory
HSPG2	Core Matrisome						Proteoglycan
HTRA1			Matrix regulatory
HTRA3			Matrix regulatory
ITIH1			Matrix regulatory
ITIH2			Matrix regulatory
LAMA2	Core Matrisome					Glycoprotein
LAMA3	Core Matrisome					Glycoprotein
LAMA4	Core Matrisome					Glycoprotein
LAMA5	Core Matrisome					Glycoprotein
LAMB1	Core Matrisome					Glycoprotein
LAMB2	Core Matrisome					Glycoprotein
LAMB3	Core Matrisome					Glycoprotein
LAMC1	Core Matrisome					Glycoprotein
LAMC2	Core Matrisome					Glycoprotein
LGALS1		Matrix affiliated
LGALS3		Matrix affiliated
LGALS4		Matrix affiliated
LGALS9		Matrix affiliated
LMAN1		Matrix affiliated
LOXL1			Matrix regulatory
LTBP1	Core Matrisome					Glycoprotein
LTBP4	Core Matrisome					Glycoprotein
LUM	Core Matrisome						Proteoglycan
MATN2	Core Matrisome					Glycoprotein
MFAP2	Core Matrisome					Glycoprotein
MFAP4	Core Matrisome					Glycoprotein
MFGE8	Core Matrisome					Glycoprotein
MMP12			Matrix regulatory
MMRN2	Core Matrisome					Glycoprotein
MUC1		Matrix affiliated
MUC13		Matrix affiliated
MUC2		Matrix affiliated
MUC5AC		Matrix affiliated
MUC5B		Matrix affiliated
MXRA5	Core Matrisome					Glycoprotein
NID1	Core Matrisome					Glycoprotein
NID2	Core Matrisome					Glycoprotein
OGN	Core Matrisome						Proteoglycan
PLG			Matrix regulatory
POSTN	Core Matrisome					Glycoprotein
PRELP	Core Matrisome						Proteoglycan
PRG2	Core Matrisome						Proteoglycan
PRG3	Core Matrisome						Proteoglycan
S100A10				Secreted factor
S100A11				Secreted factor
S100A12				Secreted factor
S100A13				Secreted factor
S100A16				Secreted factor
S100A4				Secreted factor
S100A6				Secreted factor
S100A8				Secreted factor
S100A9				Secreted factor
S100P				Secreted factor
SERPINA1			Matrix regulatory
SERPINB1			Matrix regulatory
SERPINH1			Matrix regulatory
SLPI			Matrix regulatory
SPARC	Core Matrisome					Glycoprotein
SRPX	Core Matrisome					Glycoprotein
TCHH				Secreted factor
TGFBI	Core Matrisome					Glycoprotein
TGM2			Matrix regulatory
THBS1	Core Matrisome					Glycoprotein
THBS2	Core Matrisome					Glycoprotein
TIMP3			Matrix regulatory
TINAGL1	Core Matrisome					Glycoprotein
TNC	Core Matrisome					Glycoprotein
TNXB	Core Matrisome					Glycoprotein
VCAN	Core Matrisome						Proteoglycan
VTN	Core Matrisome					Glycoprotein
VWA1	Core Matrisome					Glycoprotein
VWF	Core Matrisome					Glycoprotein

## Sheet: 2.4 DISREGULATED ECM PROTEINS
Protein IDs	Protein names	Gene names	ECM CATEGORY	Mol. weight [kDa]	LFQ intensity exp1/Pz1_H	LFQ intensity exp2/Pz1_P	LFQ intensity exp3/Pz1_T	LFQ intensity exp4/Pz2_H	LFQ intensity exp5/Pz2_P	LFQ intensity exp6/Pz2_T	LFQ intensity exp7/Pz3_H	LFQ intensity exp8/Pz3_P	LFQ intensity exp9/Pz3_T	LFQ intensity exp10/Pz4_H	LFQ intensity exp11/Pz4_P	LFQ intensity exp12/Pz4_T	LFQ intensity exp13/Pz5_H	LFQ intensity exp14/Pz5_P	LFQ intensity exp15/Pz5_T	id
DOWN-REGULATED PROTEINS
P07585;F8VWU0;F8VXZ8;P07585-2;P07585-3;P07585-4;F8VNV6;F8VX58;H0YIH3;H0YI87;F8VSI3;F8VU58;F8VNW0;P07585-5	Decorin	DCN	Core matrisome/Proteoglycan	39.746	4555600000	6133800000	2037300000	7845800000	8482400000	2094900000	6111200000	6977900000	1337900000	13321000000	9404700000	623020000	7493100000	5196800000	472820000	554
P55268;F5H520;A4D0S4;A4D0S4-3;A4D0S4-2;C9JMJ0;C9JM08	Laminin subunit beta-2	LAMB2	Core matrisome/Glycoprotein	195.98	325740000	539900000	472110000	913420000	1074100000	133560000	1269700000	1143500000	13140000	1077800000	1020300000	20639000	871470000	628510000	104110000	812
P14543;P14543-2	Nidogen-1	NID1	Core matrisome/Glycoprotein	136.38	416890000	743690000	289530000	845080000	1030800000	168250000	1484600000	1125600000	30297000	1524400000	1520600000	94445000	1183500000	1465800000	416330000	625
J3KN08;O00339;O00339-2;O00339-3;H0YBJ4;O00339-4;H0YBU5;H0YBN2;H0YBD5;H0YBM3;H0YBV5;E5RJM4;H0YBF2	Matrilin-2	MATN2	Core matrisome/Glycoprotein	106.95	207660000	565900000	0	167850000	281910000	13996000	229010000	72903000	3544400	103260000	170550000	5685200	211930000	300330000	29598000	397
E9PCV6;P12111-4;C9JNG9;I3L392	Collagen alpha-3(VI) chain	COL6A3 isoform 4	Core matrisome/Collagen	322	138310000	592060000	0	530290000	598340000	0	255110000	226890000	3406600	67740000	300010000	0	268100000	256900000	146110000	225
P12111;P12111-2;E7ENL6;E9PGQ9;P12111-3	Collagen alpha-3(VI) chain	COL6A3	Core matrisome/Collagen	343.67	34046000000	71162000000	31573000000	120400000000	118960000000	20559000000	77820000000	86645000000	11006000000	62060000000	74444000000	21811000000	50960000000	60114000000	39908000000	605
Q07507	Dermatopontin	DPT	Core matrisome/Glycoprotein	24.005	1170000000	1928200000	402340000	2022000000	2409200000	244620000	984390000	772630000	32880000	2113100000	2352200000	173400000	996400000	993010000	163730000	916
P20774;Q5TBF5	Mimecan	OGN	Core matrisome/Proteoglycan	33.922	4647600000	12089000000	1384800000	8394100000	8794300000	853030000	2089400000	3029400000	34659000	6438100000	9048500000	163310000	4728400000	5671500000	165450000	659
UP-REGULATED PROTEINS
P02751;P02751-3;E9PE77;P02751-15;P02751-7;P02751-8;P02751-14;P02751-6;P02751-9;P02751-5;F8W7G7;P02751-10;P02751-11;P02751-13;P02751-4;P02751-12;H0Y7Z1;E9PG29;P02751-2;H0Y4K8	Fibronectin	FN1	Core matrisome/Glycoprotein	262.62	1809100000	2486400000	1868400000	432460000	375900000	2822900000	438200000	280250000	5456800000	371790000	376950000	3279800000	1162800000	1593000000	4965700000	507
Q99715;D6RGG3;Q99715-4;Q99715-2;H0Y4P7;H0Y5N9;H0Y991	Collagen alpha-1(XII) chain	COL12A1	Core matrisome/Collagen	333.14	4614300	17115000	713540000	124670000	68713000	2116900000	53396000	40802000	1433600000	81972000	104490000	1218400000	8479800	18147000	770010000	184
P23142;P23142-3;F8W7M9;B1AHL2;CON__ENSEMBL:ENSBTAP00000016046;P23142-4;B1AHL4;P23142-2;B1AHM9;B1AHN3;B1AHM7;B1AHM4;B1AHM6;B1AHM5	Fibulin-1	FBLN1	Core matrisome/Glycoprotein	77.213	1398800	900340	67162000	3064800	829990	36909000	1329000	2214900	64288000	5095600	3360600	92608000	1187200	3714100	86627000	675
P17931;G3V3R6	Galectin-3	LGALS3	Matrix affiliated	26.152	96674000	95134000	320050000	45867000	46236000	132070000	48543000	31969000	336250000	59472000	35665000	405890000	16326000	54984000	51403000	648
P55001;P55001-2;P55001-3	Microfibrillar-associated protein 2	MFAP2	Core matrisome/Glycoprotein	20.825	0	4153900	174640000	10248000	15067000	115090000	0	18716000	101450000	6854100	7805600	161850000	0	0	37580000	809
P24821-4;J3QSU6;E9PC84;P24821-2;F5H7V9;P24821-6;H0YGZ3;F5H5D6	Tenascin, isoform 4	TNC	Core matrisome/Glycoprotein	230.86	585090000	1163100000	5623400000	447530000	481420000	1592600000	300460000	520290000	2325400000	304070000	209430000	906240000	243540000	501200000	2994900000	685
					Collagen 12A1 vs collagen 6A3 (322)
					0.033362	0.0289075	#DIV/0!	0.235098	0.114839	#DIV/0!	0.209306	0.179832	420.83	1.2101	0.348288	#DIV/0!	0.0316292	0.0706384	5.27007
					Collagen 12A1 vs collagen 6A3 (343,67)
					0.000135531	0.000240508	0.0225997	0.00103547	0.000577614	0.102967	0.000686148	0.00047091	0.130256	0.00132085	0.00140361	0.0558617	0.000166401	0.000301876	0.0192946
		COL6A3: 157 lysine on 3152 aa (4,98%) of the mature form (Uniprot)
					Collagen 12A1 vs collagen 6A3 (322) + 6A3 (343,67)
		COL12A1: 156 lysine on 3040 aa (5,13%) of the mature form (Uniprot)			0.000134983	0.000238523	0.0225997	0.00103092	0.000574724	0.102967	0.000683906	0.00046968	0.130216	0.00131941	0.00139797	0.0558617	0.00016553	0.000300592	0.0192242
					VS. HEALTHY
					1	1.76706	167.426	1	0.557484	99.8784	1	0.686762	190.4	1	1.05954	42.3384	1	1.81593	116.137

## Sheet: 2.5 NON-MATRISOME DeREGUL PROT
Protein IDs	Protein names	Gene names	Mol. weight [kDa]	LFQ intensity exp1/Pz1_H	LFQ intensity exp2/Pz1_P	LFQ intensity exp3/Pz1_T	LFQ intensity exp4/Pz2_H	LFQ intensity exp5/Pz2_P	LFQ intensity exp6/Pz2_T	LFQ intensity exp7/Pz3_H	LFQ intensity exp8/Pz3_P	LFQ intensity exp9/Pz3_T	LFQ intensity exp10/Pz4_H	LFQ intensity exp11/Pz4_P	LFQ intensity exp12/Pz4_T	LFQ intensity exp13/Pz5_H	LFQ intensity exp14/Pz5_P	LFQ intensity exp15/Pz5_T	id
DOWN-REGULATED PROTEIN
Q8IVN8	RPE-spondin	RPESP	29.61	32657000	46790000	18964000	54746000	44867000	0	87821000	43794000	0	42006000	50151000	0	47815000	34011000	2180200	1031
Q5JTB6;Q5JTB4	Placenta-specific protein 9	PLAC9	10.309	32142000	68371000	0	33755000	32237000	720990	33635000	9185000	0	18364000	21665000	0	21427000	46977000	6672400	1006
UP-REGULATED PROTEIN
P06731;H9KVA7;M0QXV9;M0QX98;M0R3J1;P13688-5;P13688-6;P13688-9;P13688-11;E7EUB1;P13688-4;P13688-3;M0QYM2	Carcinoembryonic antigen-related cell adhesion molecule 5	CEACAM5	76.794	0	0	150250000	0	8243400	450610000	0	2582200	277950000	255160	1154400	1086300000	3142400	814120	46264000	338
Q56VL3;Q56VL3-2;J3KPI9;D6RD77	OCIA domain-containing protein 2	OCIAD2	16.953	0	0	4575700	0	2813700	35039000	0	0	7958500	0	0	9766400	0	0	3806700	1003
Q12884;B4DLR2;Q12884-2;C9J131	Seprase	FAP	87.711	0	0	4056700	0	0	4617600	0	0	5246000	0	0	56843000	0	0	0	59
P16444;H3BP43;H3BQS5	Dipeptidase 1	DPEP1	45.673	0	0	24771000	0	0	67482000	0	0	62826000	0	0	20176000	0	0	5848000	641
P48960;P48960-3;P48960-2;M0R0K5;Q9UHX3;Q9UHX3-2;Q9UHX3-3;E7ESD7;Q9UHX3-4;B4DWB8;M0QY55;Q9UHX3-5;B4DQ88;K7EPE8	CD97 antigen;CD97 antigen subunit alpha;CD97 antigen subunit beta;EGF-like module-containing mucin-like hormone receptor-like 2	CD97;EMR2	91.868	0	0	1278000	0	1123000	25155000	0	0	1685900	0	0	1718200	0	0	675080	772
Q9NZM1;Q9NZM1-6;F8W8J4;Q9NZM1-3;C9JCN0;Q9NZM1-2;Q9NZM1-5;H0YD14;Q9NZM1-7;Q9NZM1-8;Q9NZM1-4	Myoferlin	MYOF	234.71	10152000	20333000	226530000	29244000	65574000	297980000	63120000	87014000	187230000	40126000	56483000	239620000	31109000	46272000	71131000	1114
RPE-spondin or Somatomedin-B and thrombospondin type-1 domain-containing protein: secreted and detected in aorta extracellular matrix. "Proteomics characterization of extracellular space components in the human aorta." Didangelos A., Yin X., Mandal K., Baumert M., Jahangiri M., Mayr M. Mol. Cell. Proteomics 9:2048-2062(2010)
PLAC9; POTENTIALLY secreted in the extracellular space (based on the expression of N-glycosylation sites): http://www.uniprot.org/uniprot/Q5JTB6. Lack of literature.
CEACAM5: Cell surface glycoprotein that plays a role in cell adhesion and in intracellular signaling. Found in adenocarcinomas of endodermally derived digestive system epithelium and fetal colon. Carcinoembryonic antigen promotes colorectal cancer progression by targeting adherens junction complexes. Bajenova O, et al. Exp Cell Res, 2014 Jun 10. PMID 24726916
OCIAD2: Ovarian Carcinoma Immunoreactive Antigen-Like Protein.
FAP; fibroblast specific cell membrane protein that in association with DPP4 is involved in the pericellular proteolysis of the extracellular matrix (ECM), the migration and invasion of endothelial cells into the ECM. May have a role in tissue remodeling during development and wound healing, and may contribute to invasiveness in malignant cancers. Degrades gelatin and heat-denatured type I and ty…
DPEP1: it is an apical cell membrane protein hydrolyzing a wide range of dipeptides and found in CRC. "The consensus coding sequences of human breast and colorectal cancers." Sjoeblom T., Jones S., Wood L.D., Parsons D.W., Lin J., Barber T.D., Mandelker D., Leary R.J., Ptak J., Silliman N., Szabo S., Buckhaults P., Farrell C., Meeh P., Markowitz S.D., Willis J., Dawson D., Willson J.K.V. expand/c…
CD97; it is a receptor potentially involved in both adhesion and signaling processes early after leukocyte activation, and overexpressed in a variety of solid tumors including CRC. The status, quality, and expansion of the NIH full-length cDNA project: the Mammalian Gene Collection (MGC)." The MGC Project Team. Genome Res. 14:2121-2127(2004)
Myoferlin; a cell membrane protein expressed in myoblast and endothelial cells, playing a role in the plasmalemma repair mechanism of endothelial cells that permits rapid resealing of membranes disrupted by mechanical stress. "Myoferlin regulates vascular endothelial growth factor receptor-2 stability and function." Bernatchez P.N., Acevedo L., Fernandez-Hernando C., Murata T., Chalouni C., Kim J…

## Sheet: 2.6 IPA
HUGO Nomenclature	Protein IDs	Protein names	Gene names	Mol. weight [kDa]	Pz1_(pT3; pN0, G2) Healthy	Pz1_(pT3; pN0; G2) Perilesional	Pz1_(pT3; pN0; G2) Tumor	Pz2 (pT4A; pN0; G2) Healthy	Pz2 (pT4A; pN0; G2) Perilesional	Pz2 (pT4A; pN0; G2) Tumor	Pz3 (pT3; pN1a; G2) Healthy	Pz3 (pT3; pN1a; G2) Perilesional	Pz3 (pT3; pN1a; G2) Tumor	Pz4 (pT3; pN0,G3) Healthy	Pz4 (pT3; pN0; G3) Perilesional	Pz4 (pT3; pN0; G3) Tumor	Pz5 (pT3; pN0; G3; Muc) Healthy	Pz5 (pT3; pN0; G3; Muc) Perilesional	Pz5 (pT3; pN0; G3; Muc) Tumor
DOWN in Tumor (p<0,01)
DCN	P07585;F8VWU0;F8VXZ8;P07585-2;P07585-3;P07585-4;F8VNV6;F8VX58;H0YIH3;H0YI87;F8VSI3;F8VU58;F8VNW0;P07585-5	Decorin	DCN	39.746	4555600000	6133800000	2037300000	7845800000	8482400000	2094900000	6111200000	6977900000	1337900000	13321000000	9404700000	623020000	7493100000	5196800000	472820000
[truncated: 24 more rows]

## Sheet: 2.7 OH-LYS all proteins
	Pz1_H	Pz2_H	Pz3_H	Pz4_H	Pz5_H	Pz1_P	Pz2_P	Pz3_P	Pz4_P	Pz5_P	Pz1_T	Pz2_T	Pz3_T	Pz4_T	Pz5_T
[truncated: 3 more rows]

[truncated: 1 more sheets: 2.8 oxidation (K) sites]
